# Supplementary material for: 6-(1H-Indol-3-yl)-4-phenyl-2,2′-bi­pyridine-5-carbonitrile
Source: Acta Crystallogr Sect E Struct Rep Online. 2009 May 7;65(Pt 6):o1187. doi: 10.1107/S1600536809016195 (PMC2969709; doi:10.1107/S1600536809016195)
Supplement: Supplementary file 2 [file e-65-o1187-Isup2.hkl]

# 
# h,k,l, Fc-squared, Fo-squared, sigma(Fo-squared) and status flag 
# 
data_I
_shelx_title '  _071210b' 
_shelx_refln_list_code          4 
_shelx_F_calc_maximum      110.42 
_exptl_crystal_F_000       388.00 
_reflns_d_resolution_high  0.8303 
 
loop_ 
 _symmetry_equiv_pos_as_xyz 
 'x, y, z' 
 '-x, -y, -z' 
 
_cell_length_a     9.7744 
_cell_length_b     9.7927 
_cell_length_c    11.2330 
_cell_angle_alpha  73.121 
_cell_angle_beta   86.008 
_cell_angle_gamma  63.853 
 
_shelx_F_squared_multiplier     1.000 
 
loop_ 
 _refln_index_h 
 _refln_index_k 
 _refln_index_l 
 _refln_F_squared_calc 
 _refln_F_squared_meas 
 _refln_F_squared_sigma 
 _refln_observed_status 
   2   0   0     8197.95     7423.18     56.09 o 
   3   0   0     1339.59     1193.11      8.09 o 
   4   0   0       61.13       54.67      2.14 o 
   5   0   0       43.27       44.90      1.82 o 
   6   0   0      450.43      474.73      5.25 o 
   7   0   0       24.46       24.44      1.98 o 
   8   0   0       50.38       48.59      3.36 o 
   9   0   0       25.92       22.19      3.93 o 
  10   0   0        2.89        2.08      5.32 o 
 -10   1   0        4.94        6.09      1.67 o 
  -9   1   0       11.27       13.29      4.60 o 
  -8   1   0        1.88        1.79      1.30 o 
  -7   1   0        9.26        9.09      1.72 o 
  -6   1   0       65.07       66.38      2.38 o 
  -5   1   0      206.32      192.26      3.38 o 
  -4   1   0      112.60      125.37      2.41 o 
  -3   1   0        9.90        7.71      0.88 o 
  -2   1   0     4052.17     3834.59     26.35 o 
  -1   1   0     3190.54     2940.28     16.14 o 
   2   1   0      122.79      111.24      2.02 o 
   3   1   0      364.34      344.55      3.42 o 
   4   1   0       25.81       22.46      1.29 o 
   5   1   0      244.98      241.13      4.75 o 
   6   1   0       55.03       57.62      2.02 o 
   7   1   0        0.00        1.32      1.16 o 
   8   1   0        1.83        2.37      0.84 o 
   9   1   0       12.38        7.46      2.40 o 
  10   1   0        0.01        1.58      1.82 o 
  -9   2   0       16.25       12.11      3.60 o 
  -8   2   0        5.46        3.34      2.12 o 
  -7   2   0       35.84       38.49      3.25 o 
  -6   2   0       25.54       23.98      2.13 o 
  -5   2   0      276.11      283.68      5.00 o 
  -4   2   0       75.40       75.00      2.15 o 
  -3   2   0     2781.02     2883.96     21.35 o 
  -2   2   0      432.16      395.66      3.72 o 
  -1   2   0    12192.67    11207.46    115.20 o 
   0   2   0      161.51      160.43      2.37 o 
   1   2   0        6.89        7.27      0.66 o 
   2   2   0     4017.48     3676.69     20.62 o 
   3   2   0       61.42       62.90      1.68 o 
   4   2   0      407.59      403.43      3.96 o 
   5   2   0      249.03      233.39      3.69 o 
   6   2   0       84.54       93.29      2.65 o 
   7   2   0       80.86       76.39      3.74 o 
   8   2   0       14.77       12.50      1.68 o 
   9   2   0       31.73       29.82      2.92 o 
  10   2   0        5.34        5.37      1.40 o 
  11   2   0        3.55        1.01      2.02 o 
  -8   3   0        1.76        0.98      1.72 o 
  -7   3   0       49.66       40.62      2.93 o 
  -6   3   0      181.80      168.07      4.41 o 
  -5   3   0      197.43      204.53      3.99 o 
  -4   3   0        0.18       -0.32      0.80 o 
  -3   3   0      857.98      828.50      9.46 o 
  -2   3   0      306.04      305.77      3.96 o 
  -1   3   0       89.21       85.61      2.10 o 
   0   3   0      734.07      692.29      5.56 o 
   1   3   0      140.47      127.70      2.24 o 
   2   3   0     2675.84     2440.61     14.63 o 
   3   3   0      134.21      114.63      2.34 o 
   4   3   0      315.81      305.33      4.15 o 
   5   3   0        3.50        4.03      0.81 o 
   6   3   0       43.84       46.22      1.90 o 
   7   3   0        0.99        1.10      0.99 o 
   8   3   0      192.73      197.56      5.70 o 
   9   3   0       36.03       35.04      3.99 o 
  10   3   0        1.28        0.69      0.67 o 
  11   3   0        1.25        1.76      1.60 o 
  -8   4   0        7.97        5.60      1.72 o 
  -7   4   0       44.59       45.02      4.34 o 
  -6   4   0       56.54       47.24      3.24 o 
  -5   4   0      218.98      194.54      5.64 o 
  -4   4   0        8.78        6.92      1.55 o 
  -3   4   0      695.97      735.02     14.79 o 
  -2   4   0       55.05       52.90      1.55 o 
  -1   4   0        0.03       -0.57      0.57 o 
   0   4   0      103.91      102.20      1.77 o 
   1   4   0      708.54      707.10      7.19 o 
   2   4   0       19.35       15.52      1.15 o 
   3   4   0      176.13      183.49      2.85 o 
   4   4   0        4.96        2.41      1.21 o 
   5   4   0       64.12       63.54      2.28 o 
   6   4   0       62.05       65.66      2.69 o 
   7   4   0       11.69       11.35      1.51 o 
   8   4   0       35.08       35.00      2.55 o 
   9   4   0       23.56       28.00      5.61 o 
  10   4   0       26.64       25.44      3.44 o 
  11   4   0        2.04        2.31      1.62 o 
  -7   5   0        0.37        2.54      3.31 o 
  -6   5   0       33.89       34.68      4.52 o 
  -5   5   0       31.61       28.16      2.80 o 
  -4   5   0       48.46       46.16      2.41 o 
  -3   5   0       77.76       76.81      3.16 o 
  -2   5   0        1.08        0.97      1.22 o 
  -1   5   0        7.36        8.39      0.89 o 
   0   5   0      109.69       99.74      3.91 o 
   1   5   0      607.25      629.99      7.10 o 
   2   5   0       47.37       47.80      1.77 o 
   3   5   0        0.08        1.83      0.66 o 
   4   5   0      287.81      297.92      4.72 o 
   5   5   0        0.48        2.23      0.95 o 
   6   5   0        8.42        9.20      1.42 o 
   7   5   0      125.98      132.17      3.61 o 
   8   5   0     1048.31     1115.76     16.03 o 
   9   5   0      132.68      128.82      4.60 o 
  10   5   0      103.59      113.79      5.66 o 
  11   5   0       22.95       27.69      6.90 o 
  -6   6   0       29.13       24.13      4.99 o 
  -5   6   0       17.78       15.52      7.41 o 
  -4   6   0       53.61       50.82      2.78 o 
  -3   6   0        0.92        0.95      0.84 o 
  -2   6   0        0.90        1.00      0.61 o 
  -1   6   0        6.22        3.84      0.74 o 
   0   6   0       65.84       65.44      1.99 o 
   1   6   0        9.22        7.95      1.70 o 
   2   6   0      121.34      133.42      3.54 o 
   3   6   0      323.59      355.22      4.66 o 
   4   6   0        0.11        1.98      0.57 o 
   5   6   0        0.96        0.93      1.25 o 
   6   6   0        0.14        1.36      0.81 o 
   7   6   0      140.84      125.82      4.99 o 
   8   6   0       90.83       85.25      3.85 o 
   9   6   0       33.37       34.14      5.41 o 
  10   6   0        8.98        6.34      2.60 o 
  11   6   0       23.52       24.49      3.18 o 
  -5   7   0        5.40        3.39      1.68 o 
  -4   7   0        7.01        4.62      2.41 o 
  -3   7   0        3.87        2.76      1.21 o 
  -2   7   0        4.85        3.71      1.71 o 
  -1   7   0        0.24        2.38      5.78 o 
   0   7   0       21.76       22.93      2.14 o 
   1   7   0        0.59        0.05      1.57 o 
   2   7   0        8.41       11.54      1.52 o 
   3   7   0       43.99       47.00      2.79 o 
   4   7   0        3.71        3.17      0.87 o 
   5   7   0       49.69       45.87      2.38 o 
   6   7   0        5.37        4.77      1.30 o 
   7   7   0      695.76      705.62     11.48 o 
   8   7   0      382.85      401.66     10.15 o 
   9   7   0       91.06       91.41      7.90 o 
  10   7   0       46.84       46.17      5.39 o 
  11   7   0       39.22       41.44      4.55 o 
  -3   8   0        0.32        3.81      2.62 o 
  -2   8   0       39.96       41.33      5.94 o 
  -1   8   0       14.07       16.16      2.03 o 
   0   8   0        3.90        2.63      1.23 o 
   1   8   0       93.94       98.43      4.35 o 
   2   8   0      149.98      165.27      4.99 o 
   3   8   0        2.94        4.51      1.19 o 
   4   8   0       11.73       11.18      1.51 o 
   5   8   0       19.56       17.80      2.49 o 
   6   8   0       12.55        8.22      1.73 o 
   7   8   0       82.66       99.07      5.15 o 
   8   8   0       90.50      100.74      4.97 o 
   9   8   0        4.83        4.67      1.27 o 
  10   8   0        0.64       -1.38      1.94 o 
  11   8   0        2.14        0.29      3.36 o 
  -2   9   0        0.01        6.87      2.49 o 
  -1   9   0       12.68        8.02      4.29 o 
   0   9   0        4.41        3.42      3.57 o 
   1   9   0       17.21       10.23      3.09 o 
   2   9   0        0.02        0.64      0.79 o 
   3   9   0        1.65        1.66      0.83 o 
   4   9   0       11.39       11.55      1.67 o 
   5   9   0       19.61       21.96      2.22 o 
   6   9   0       80.86       75.53      3.57 o 
   7   9   0        0.00        1.21      3.06 o 
   8   9   0        5.34        4.50      1.39 o 
   9   9   0        6.52        2.73      1.53 o 
  10   9   0        9.92       10.82      4.01 o 
   0  10   0       27.34       25.63      6.72 o 
   2  10   0        1.30        0.95      1.47 o 
   3  10   0        3.34        4.02      1.21 o 
   4  10   0       52.50       53.83      3.07 o 
   5  10   0        0.09        2.70      1.59 o 
   6  10   0       11.33        7.98      2.84 o 
   7  10   0       61.90       69.56      6.17 o 
   8  10   0        3.04        4.76      1.78 o 
   9  10   0        4.20        6.55      2.10 o 
   3  11   0        0.00        1.94      4.48 o 
   4  11   0       37.79       33.36      3.69 o 
   5  11   0        0.08        0.71      1.59 o 
   6  11   0        7.33        6.04      1.52 o 
   7  11   0       22.02       25.23      3.55 o 
  -8 -10   1       23.09       22.31      3.30 o 
  -7 -10   1       46.76       43.23      3.67 o 
  -6 -10   1        1.35        3.41      1.42 o 
  -5 -10   1       53.03       53.87      5.37 o 
  -4 -10   1        0.56       -0.07      1.36 o 
  -3 -10   1        7.00        5.12      3.32 o 
  -2 -10   1        7.68       13.84      5.17 o 
  -1 -10   1        2.25        0.68      1.81 o 
 -10  -9   1       43.05       39.37      4.41 o 
  -9  -9   1       12.72        7.74      4.36 o 
  -8  -9   1       73.29       80.73     11.31 o 
  -7  -9   1        6.22        7.08      1.81 o 
  -6  -9   1        1.57        2.22      0.84 o 
  -5  -9   1       27.78       26.13      2.74 o 
  -4  -9   1        1.17        2.66      0.90 o 
  -3  -9   1        7.12        6.35      1.34 o 
  -2  -9   1        0.09        1.26      0.59 o 
  -1  -9   1       11.55       11.30      1.92 o 
   0  -9   1        0.04        2.93      3.33 o 
   1  -9   1        3.34       -0.52      3.42 o 
 -10  -8   1        0.62        2.79      1.66 o 
  -9  -8   1        8.60        9.44      3.08 o 
  -8  -8   1      131.99      124.00      7.25 o 
  -7  -8   1        7.18        5.29      1.39 o 
  -6  -8   1       31.88       23.14      2.70 o 
  -5  -8   1      115.87      116.43      4.31 o 
  -4  -8   1        0.71        2.07      0.78 o 
  -3  -8   1        9.16        7.43      1.43 o 
  -2  -8   1       25.63       23.10      3.07 o 
  -1  -8   1       59.15       60.19      9.84 o 
   0  -8   1        3.80        2.16      0.40 o 
   1  -8   1        6.91        8.04      3.24 o 
   2  -8   1        3.33        3.02      3.36 o 
   3  -8   1        4.53        1.23      3.18 o 
 -11  -7   1        4.76        2.52      3.24 o 
 -10  -7   1        9.44        5.28      1.92 o 
  -9  -7   1        0.74        1.67      0.96 o 
  -8  -7   1       13.53       14.32      2.17 o 
  -7  -7   1       44.79       42.33      3.40 o 
  -6  -7   1       42.85       34.11      2.41 o 
  -5  -7   1        8.43        7.15      1.34 o 
  -4  -7   1        0.01       -0.05      1.31 o 
  -3  -7   1       32.64       27.02      2.07 o 
  -2  -7   1       88.71       90.58      2.85 o 
  -1  -7   1       11.07       12.04      1.41 o 
   0  -7   1      155.99      159.23      4.88 o 
   1  -7   1        0.05        0.19      3.08 o 
   2  -7   1        1.94        2.80      3.25 o 
   3  -7   1        5.19        3.78      3.71 o 
   4  -7   1        4.69        4.34      2.39 o 
 -11  -6   1        0.16        2.00      4.04 o 
 -10  -6   1       34.93       38.08      3.69 o 
  -9  -6   1       57.21       57.36      6.80 o 
  -8  -6   1      180.53      184.93      5.89 o 
  -7  -6   1       18.22       21.70      1.93 o 
  -6  -6   1        1.48        1.59      0.74 o 
  -5  -6   1        3.65        3.29      1.20 o 
  -4  -6   1       30.62       37.86      2.10 o 
  -3  -6   1      182.72      191.96      3.25 o 
  -2  -6   1      501.80      560.14      5.19 o 
  -1  -6   1       22.45       22.28      1.56 o 
   0  -6   1      204.99      220.39      3.57 o 
   1  -6   1       23.91       25.05      2.09 o 
   2  -6   1       55.07       52.94      1.57 o 
   3  -6   1       66.88       70.56      2.22 o 
   4  -6   1       75.23       72.00      4.19 o 
   5  -6   1       17.45       23.98      4.59 o 
 -11  -5   1      148.35      174.38      7.11 o 
 -10  -5   1       17.47       16.83      2.65 o 
  -9  -5   1       60.85       54.26      3.24 o 
  -8  -5   1      921.96      951.43     16.78 o 
  -7  -5   1        7.33        8.64      1.29 o 
  -6  -5   1      350.11      362.41      5.03 o 
  -5  -5   1       64.04       69.81      2.35 o 
  -4  -5   1       97.36      109.71      3.61 o 
  -3  -5   1      163.06      195.97      4.26 o 
  -2  -5   1       38.78       39.09      1.55 o 
  -1  -5   1      311.92      301.77      4.26 o 
   0  -5   1       27.85       26.98      1.36 o 
   1  -5   1       26.31       26.10      1.09 o 
   2  -5   1        1.63        1.00      0.59 o 
   3  -5   1        6.36        5.95      1.51 o 
   4  -5   1       74.98       80.45      2.68 o 
   5  -5   1       18.01       18.01      2.25 o 
   6  -5   1       40.89       28.94      5.13 o 
 -11  -4   1        7.55        7.95      5.40 o 
 -10  -4   1       50.05       51.34      7.34 o 
  -9  -4   1      137.52      135.25      6.17 o 
  -8  -4   1      185.16      180.73      5.53 o 
  -7  -4   1        9.81       12.38      1.76 o 
  -6  -4   1      204.67      191.86      3.76 o 
  -5  -4   1      162.29      189.59      3.72 o 
  -4  -4   1      123.17      138.71      3.42 o 
  -3  -4   1     1419.79     1556.11     14.30 o 
  -2  -4   1       25.95       25.57      1.86 o 
  -1  -4   1        0.02       -0.30      0.66 o 
   0  -4   1        7.74        9.80      0.95 o 
   1  -4   1        3.88        7.82      0.81 o 
   2  -4   1        7.39        6.87      0.96 o 
   3  -4   1       86.29       87.79      2.16 o 
   4  -4   1       98.31      104.90      2.77 o 
   5  -4   1       14.04       14.67      2.72 o 
   6  -4   1        0.02        0.48      1.30 o 
   7  -4   1       17.64       14.66      3.54 o 
 -11  -3   1       48.31       53.02      6.12 o 
 -10  -3   1        9.27        8.86      1.66 o 
  -9  -3   1     1224.64     1325.61     45.77 o 
  -8  -3   1      392.69      399.86     10.48 o 
  -7  -3   1      125.23      127.86      3.45 o 
  -6  -3   1        1.80        2.63      0.79 o 
  -5  -3   1      274.78      303.45      5.50 o 
  -4  -3   1        1.66        1.64      0.77 o 
  -3  -3   1       35.53       37.41      1.69 o 
  -2  -3   1      138.96      134.96      2.46 o 
  -1  -3   1      380.98      366.60      4.05 o 
   0  -3   1      146.41      143.55      2.34 o 
   1  -3   1       46.04       43.87      1.30 o 
   2  -3   1      677.55      707.54      7.24 o 
   3  -3   1       18.98       21.38      1.23 o 
   4  -3   1      162.62      158.44      3.21 o 
   5  -3   1        0.88        2.88      0.83 o 
   6  -3   1        0.02        0.46      1.25 o 
   7  -3   1       33.45       29.50      3.87 o 
   8  -3   1        6.75        7.99      1.92 o 
 -11  -2   1       18.61       19.26      2.82 o 
 -10  -2   1        8.95        7.41      1.75 o 
  -9  -2   1       14.21       13.02      2.48 o 
  -8  -2   1        1.79        4.75      2.05 o 
  -7  -2   1        0.43        0.81      1.70 o 
  -6  -2   1       15.26       14.75      1.32 o 
  -5  -2   1      202.91      215.56      3.72 o 
  -4  -2   1      687.16      671.08      5.61 o 
  -3  -2   1      264.51      246.15      4.40 o 
  -2  -2   1     1053.24      960.54      6.98 o 
  -1  -2   1        1.82        4.19      0.92 o 
   0  -2   1     1898.55     1784.07     10.25 o 
   1  -2   1     1412.89     1317.14      9.45 o 
   2  -2   1      798.00      789.33      6.03 o 
   3  -2   1      859.42      891.03      9.05 o 
   4  -2   1      182.28      187.41      4.40 o 
   5  -2   1        2.39        2.93      1.48 o 
   6  -2   1       84.23       81.28      3.41 o 
   7  -2   1        3.13        1.66      0.61 o 
   8  -2   1        0.02        2.48      1.91 o 
   9  -2   1        0.24        3.28      1.41 o 
 -10  -1   1       52.12       54.38      4.80 o 
  -9  -1   1       63.83       72.25      3.60 o 
  -8  -1   1        4.54        4.08      1.16 o 
  -7  -1   1      187.92      204.19      4.45 o 
  -6  -1   1      123.78      120.95      3.34 o 
  -5  -1   1       52.98       58.37      2.34 o 
  -4  -1   1       42.44       35.90      1.63 o 
  -3  -1   1       13.23        7.39      1.73 o 
  -2  -1   1      251.82      250.02      3.77 o 
  -1  -1   1     4157.40     3564.97     19.39 o 
   0  -1   1        0.61       -0.71      0.71 o 
   1  -1   1     4529.42     4172.24     29.83 o 
   2  -1   1      391.83      348.87      3.10 o 
   3  -1   1       84.55       66.94      2.02 o 
   4  -1   1       99.06      100.91      2.54 o 
   5  -1   1      471.05      469.70      5.36 o 
   6  -1   1       62.67       66.30      2.50 o 
   7  -1   1        0.18        1.45      0.70 o 
   8  -1   1        1.97        2.29      0.79 o 
   9  -1   1        3.43        3.40      1.38 o 
 -10   0   1        0.17       -0.10      1.89 o 
  -9   0   1        0.04        2.91      1.50 o 
  -8   0   1      105.90      101.01      4.13 o 
  -7   0   1       85.07       78.31      2.76 o 
  -6   0   1        1.13        2.97      1.04 o 
  -5   0   1       10.98       13.91      1.32 o 
  -4   0   1       21.15       20.07      1.63 o 
  -3   0   1      330.46      305.25      3.55 o 
  -2   0   1       65.44       56.73      1.86 o 
   1   0   1      861.88      799.67      5.60 o 
   2   0   1       56.01       57.72      1.53 o 
   3   0   1      733.28      748.87      5.52 o 
   4   0   1       79.23       83.22      2.44 o 
   5   0   1      396.24      425.91      5.73 o 
   6   0   1      309.87      340.18      4.24 o 
   7   0   1        0.04        2.09      0.91 o 
   8   0   1       51.35       60.54      3.11 o 
   9   0   1        6.88        4.36      1.37 o 
  10   0   1        1.16        2.10      2.26 o 
 -10   1   1        3.92       -0.15      2.28 o 
  -9   1   1        0.06        1.05      2.59 o 
  -8   1   1        1.13        2.01      1.24 o 
  -7   1   1       23.53       22.76      2.62 o 
  -6   1   1       16.66       15.82      1.51 o 
  -5   1   1       20.82       18.88      1.53 o 
  -4   1   1      355.85      347.13      4.79 o 
  -3   1   1      203.87      181.76      2.64 o 
  -2   1   1     2533.30     2321.53     13.93 o 
  -1   1   1      755.88      700.80      8.40 o 
   2   1   1        0.12        1.67      0.53 o 
   3   1   1       58.74       43.70      1.85 o 
   4   1   1        1.05        1.45      0.38 o 
   5   1   1        4.23        2.56      0.71 o 
   6   1   1       12.71       15.90      1.41 o 
   7   1   1       16.53       16.70      1.96 o 
   8   1   1       15.22       12.66      1.73 o 
   9   1   1       26.85       26.59      3.26 o 
  10   1   1        0.84        3.65      1.32 o 
  -9   2   1        0.20        3.44      2.00 o 
  -8   2   1        0.93        2.86      1.34 o 
  -7   2   1       65.04       61.86      3.76 o 
  -6   2   1       61.58       61.61      2.86 o 
  -5   2   1        0.60        1.04      1.15 o 
  -4   2   1      480.56      466.96      6.85 o 
  -3   2   1      109.16      105.73      2.21 o 
  -2   2   1      684.20      642.90      8.38 o 
   1   2   1     2915.31     2612.27     14.75 o 
   2   2   1      987.24      957.73      8.30 o 
   3   2   1      571.64      523.94      4.74 o 
   4   2   1       13.18       20.65      1.15 o 
   5   2   1      422.49      461.31      5.62 o 
   6   2   1       86.41       89.83      2.18 o 
   7   2   1       25.01       26.92      2.00 o 
   8   2   1        6.66        7.13      1.64 o 
   9   2   1        8.44       10.62      1.57 o 
  10   2   1       22.66       22.86      1.97 o 
  11   2   1        1.17        2.21      1.65 o 
  -8   3   1        9.39       10.25      3.56 o 
  -7   3   1        9.57        7.19      1.15 o 
  -6   3   1      221.09      206.58      8.13 o 
  -5   3   1       28.97       30.39      2.01 o 
  -4   3   1      207.80      198.80      3.41 o 
  -3   3   1       86.02       91.74      3.24 o 
  -2   3   1      755.31      825.56      6.25 o 
  -1   3   1        4.41        4.10      1.60 o 
   0   3   1      216.94      179.85      2.81 o 
   1   3   1      831.34      773.16      5.77 o 
   2   3   1     5722.58     5354.85     29.54 o 
   3   3   1      233.36      212.91      4.33 o 
   4   3   1        2.25        1.13      0.44 o 
   5   3   1       74.23       75.53      2.20 o 
   6   3   1      110.49      119.01      3.30 o 
   7   3   1        0.31        2.25      0.58 o 
   8   3   1       17.42       15.89      2.12 o 
   9   3   1       26.93       30.96      3.10 o 
  10   3   1       64.75       72.06      3.96 o 
  11   3   1        1.43        0.80      1.43 o 
  -8   4   1        0.30        5.71      2.82 o 
  -7   4   1        1.76        2.34      0.92 o 
  -6   4   1       54.00       47.81      2.58 o 
  -5   4   1       22.50       20.23      2.53 o 
  -4   4   1      160.26      159.98      3.70 o 
  -3   4   1       58.74       56.13      1.96 o 
  -2   4   1     1205.70     1273.04     13.76 o 
  -1   4   1     2635.76     2746.96     24.90 o 
   0   4   1       16.01       13.94      1.05 o 
   1   4   1      185.67      174.05      2.48 o 
   2   4   1      374.49      356.10      4.71 o 
   3   4   1      136.61      127.41      2.31 o 
   4   4   1       15.64       17.98      1.17 o 
   5   4   1        1.40        3.16      1.04 o 
   6   4   1        6.72        7.61      0.97 o 
   7   4   1       10.17        8.41      1.96 o 
   8   4   1       13.54       14.16      1.53 o 
   9   4   1       21.24       19.80      2.88 o 
  10   4   1       10.78        9.10      1.40 o 
  11   4   1       29.02       30.33      3.15 o 
  -7   5   1      102.49      105.82      8.26 o 
  -6   5   1        4.11        1.15      0.97 o 
  -5   5   1       31.58       32.96      3.24 o 
  -4   5   1      150.04      150.61      9.36 o 
  -3   5   1        0.21        1.75      0.74 o 
  -2   5   1       58.96       57.82      2.01 o 
  -1   5   1      520.11      544.43      5.44 o 
   0   5   1       67.75       64.32      2.46 o 
   1   5   1       14.01       18.07      1.12 o 
   2   5   1      299.44      295.30      4.28 o 
   3   5   1      357.05      369.70      5.03 o 
   4   5   1      331.89      331.63      7.63 o 
   5   5   1       30.09       28.09      1.50 o 
   6   5   1      134.72      124.42      3.02 o 
   7   5   1      178.96      178.65      3.98 o 
   8   5   1      658.22      708.87     13.45 o 
   9   5   1        1.27        2.40      1.41 o 
  10   5   1        0.60        0.65      1.46 o 
  11   5   1        0.98        0.82      2.75 o 
  -6   6   1       18.03       15.59      3.69 o 
  -5   6   1       14.96       23.48      4.88 o 
  -4   6   1       41.42       46.64      3.33 o 
  -3   6   1        0.17       -0.34      1.44 o 
  -2   6   1       27.64       29.22      2.44 o 
  -1   6   1       28.47       26.60      2.24 o 
   0   6   1       43.74       47.47      1.77 o 
   1   6   1       32.46       31.31      1.70 o 
   2   6   1       15.29       16.47      1.43 o 
   3   6   1       55.54       55.58      2.03 o 
   4   6   1      203.10      210.65      3.95 o 
   5   6   1       11.05       12.56      1.66 o 
   6   6   1       10.40       13.18      2.00 o 
   7   6   1      194.68      190.53      4.21 o 
   8   6   1       19.19       18.75      2.47 o 
   9   6   1       71.62       75.64      3.60 o 
  10   6   1        0.52       -0.75      1.23 o 
  11   6   1       31.98       34.50      3.32 o 
  -5   7   1       10.08        9.37      3.80 o 
  -4   7   1        0.85        0.96      1.32 o 
  -3   7   1        1.86        0.93      1.17 o 
  -2   7   1        6.37        3.41      2.43 o 
  -1   7   1       51.94       49.10      2.46 o 
   0   7   1       68.94       76.49      3.17 o 
   1   7   1      188.47      204.11      4.07 o 
   2   7   1        2.06        1.55      1.09 o 
   3   7   1       94.78      101.66      3.21 o 
   4   7   1        2.62        1.72      1.39 o 
   5   7   1      348.54      353.69      6.03 o 
   6   7   1        6.03        9.86      1.52 o 
   7   7   1     1147.44     1238.80     21.36 o 
   8   7   1       78.26       74.77      3.25 o 
   9   7   1       75.94       67.65      3.00 o 
  10   7   1        0.08        1.83      1.40 o 
  11   7   1       11.70       15.66      3.72 o 
  -4   8   1        0.00       10.98      5.43 o 
  -3   8   1        0.05        1.46      1.34 o 
  -2   8   1        1.85        1.03      1.17 o 
  -1   8   1        1.53        1.69      0.56 o 
   0   8   1       16.84       15.01      1.70 o 
   1   8   1      123.77      132.05      4.17 o 
   2   8   1       43.20       41.40      2.73 o 
   3   8   1       62.16       67.16      3.09 o 
   4   8   1        0.58        2.43      1.01 o 
   5   8   1        1.30        1.05      1.41 o 
   6   8   1       50.85       45.99      2.43 o 
   7   8   1      158.81      165.39      5.51 o 
   8   8   1       24.68       27.59      3.95 o 
   9   8   1        2.94        3.83      2.07 o 
  10   8   1        1.90        3.99      1.83 o 
  11   8   1        2.44        4.36      2.14 o 
  -2   9   1        0.89        5.00      3.64 o 
  -1   9   1        0.97        0.28      5.35 o 
   0   9   1        1.17        0.77      1.23 o 
   1   9   1        3.15        2.14      0.76 o 
   2   9   1       43.29       41.77      2.53 o 
   3   9   1       10.19        6.93      1.91 o 
   4   9   1       61.43       59.47      3.94 o 
   5   9   1        0.20       -0.67      1.07 o 
   6   9   1      286.10      296.96     11.18 o 
   7   9   1      160.75      170.11      5.97 o 
   8   9   1       10.80        7.33      4.43 o 
   9   9   1        0.18        0.92      1.93 o 
  10   9   1        0.25        7.10      2.39 o 
   0  10   1       33.94       27.41      6.24 o 
   1  10   1       43.64       35.82      6.84 o 
   2  10   1        0.08       -0.59      1.22 o 
   3  10   1        1.03        3.96      1.99 o 
   4  10   1       12.57       11.15      1.72 o 
   5  10   1        1.09        1.72      1.60 o 
   6  10   1       31.81       38.11      3.41 o 
   7  10   1       34.92       29.17      3.51 o 
   8  10   1        1.93        2.09      1.72 o 
   9  10   1        0.11        0.96      3.13 o 
   2  11   1        3.61        2.96      3.50 o 
   3  11   1        7.01        5.46      1.98 o 
   4  11   1        8.87        5.44      2.23 o 
   5  11   1       33.49       28.60      3.44 o 
   6  11   1        7.81        5.42      1.58 o 
   7  11   1        1.63        0.90      2.70 o 
   8  11   1       11.73        9.36      3.16 o 
  -8 -10   2        9.66       11.20      2.35 o 
  -7 -10   2       33.08       18.17      3.07 o 
  -6 -10   2        0.07        0.01      2.32 o 
  -5 -10   2       15.46       15.30      3.62 o 
  -4 -10   2        0.66        1.85      3.13 o 
  -3 -10   2        3.06        4.72      3.29 o 
  -2 -10   2        3.10        2.19      3.31 o 
  -9  -9   2        5.72        5.61      4.11 o 
  -8  -9   2        0.65        2.38      1.50 o 
  -7  -9   2        1.25        3.68      3.25 o 
  -6  -9   2        8.12        8.95      1.66 o 
  -5  -9   2      112.87      131.38      6.19 o 
  -4  -9   2       24.73       28.36      8.71 o 
  -3  -9   2        7.58        6.71      1.40 o 
  -2  -9   2       22.74       21.66      3.57 o 
  -1  -9   2        3.18        4.61      3.02 o 
   0  -9   2        1.16        4.32      3.51 o 
   1  -9   2       40.33       43.29      7.82 o 
 -10  -8   2        9.17       16.05      3.03 o 
  -9  -8   2       84.94       89.54      7.28 o 
  -8  -8   2       15.10       21.77      5.25 o 
  -7  -8   2        3.67        2.42      1.24 o 
  -6  -8   2        3.52        3.30      1.11 o 
  -5  -8   2       11.51       11.53      1.77 o 
  -4  -8   2        5.98        6.10      1.49 o 
  -3  -8   2        6.22        5.33      1.39 o 
  -2  -8   2       18.32       17.07      1.73 o 
  -1  -8   2        4.30        3.17      1.74 o 
   0  -8   2        8.98       14.25      5.32 o 
   1  -8   2       18.42       15.21      5.04 o 
   2  -8   2        3.78        2.78      3.32 o 
 -11  -7   2       20.62       23.63      3.43 o 
 -10  -7   2       30.10       21.40      3.13 o 
  -9  -7   2       21.94       23.95      3.19 o 
  -8  -7   2       13.07        9.94      2.17 o 
  -7  -7   2       15.15       17.03      3.05 o 
  -6  -7   2       13.14        9.00      1.69 o 
  -5  -7   2        7.82       11.31      1.79 o 
  -4  -7   2        4.95        3.21      0.98 o 
  -3  -7   2       10.28       10.86      1.31 o 
  -2  -7   2        6.88        6.63      1.31 o 
  -1  -7   2        4.95        3.69      2.59 o 
   0  -7   2        7.78        5.00      2.40 o 
   1  -7   2       28.13       26.25      4.92 o 
   2  -7   2        3.12       -2.48      2.77 o 
   3  -7   2       26.36       27.54      5.35 o 
   4  -7   2        2.29        5.27      1.95 o 
 -11  -6   2        0.88        2.96      3.11 o 
 -10  -6   2       44.91       44.35      4.85 o 
  -9  -6   2       58.94       56.22      4.05 o 
  -8  -6   2        3.86        0.54      1.82 o 
  -7  -6   2       31.62       31.35      2.45 o 
  -6  -6   2       40.11       50.12      2.55 o 
  -5  -6   2        2.89        1.80      0.90 o 
  -4  -6   2       17.53       16.98      1.67 o 
  -3  -6   2        3.38        4.14      0.99 o 
  -2  -6   2       25.97       27.71      2.07 o 
  -1  -6   2       67.86       73.12      1.88 o 
   0  -6   2        3.22       -0.16      1.98 o 
   1  -6   2        1.17        2.23      1.45 o 
   2  -6   2        6.23       10.74      4.08 o 
   3  -6   2       57.41       58.13      5.89 o 
   4  -6   2        5.93        6.84      3.93 o 
   5  -6   2        0.55        2.24      2.36 o 
 -11  -5   2        1.92        1.49      1.96 o 
 -10  -5   2        9.46       10.09      3.11 o 
  -9  -5   2       50.63       47.04      3.65 o 
  -8  -5   2       53.40       49.59      2.92 o 
  -7  -5   2        0.95        2.06      0.93 o 
  -6  -5   2       13.52       16.92      2.11 o 
  -5  -5   2       93.03       88.54      4.68 o 
  -4  -5   2      155.42      166.03      4.06 o 
  -3  -5   2        4.22        4.85      1.08 o 
  -2  -5   2      528.65      579.46      7.19 o 
  -1  -5   2      231.63      228.69      2.90 o 
   0  -5   2      107.01      109.24      5.00 o 
   1  -5   2        0.58        1.54      1.75 o 
   2  -5   2        0.19       -0.62      2.50 o 
   3  -5   2        0.06        3.15      1.27 o 
   4  -5   2        1.54        5.66      2.60 o 
   5  -5   2        6.67        3.66      1.33 o 
   6  -5   2        0.60        3.89      2.04 o 
 -11  -4   2        4.23        4.75      3.15 o 
 -10  -4   2       30.13       21.50      2.76 o 
  -9  -4   2       93.84       95.57      8.20 o 
  -8  -4   2       12.81       12.99      2.31 o 
  -7  -4   2       16.06       15.38      2.00 o 
  -6  -4   2       11.46       15.49      1.50 o 
  -5  -4   2        4.23        3.87      1.08 o 
  -4  -4   2       55.42       56.20      2.30 o 
  -3  -4   2      464.71      516.39      6.63 o 
  -2  -4   2      526.99      570.50      6.54 o 
  -1  -4   2      274.04      268.88      3.58 o 
   0  -4   2       17.86       19.87      2.05 o 
   1  -4   2      255.87      238.83      6.09 o 
   2  -4   2       97.76      104.65      3.97 o 
   3  -4   2      173.54      175.82      5.94 o 
   4  -4   2       33.06       36.22      1.38 o 
   5  -4   2        1.30        2.35      0.71 o 
   6  -4   2       16.51       16.04      2.24 o 
   7  -4   2        1.50        3.36      1.74 o 
 -11  -3   2        1.41        0.29      2.31 o 
 -10  -3   2       58.03       64.29      4.22 o 
  -9  -3   2      268.85      275.38     10.93 o 
  -8  -3   2        5.40        4.45      1.51 o 
  -7  -3   2       16.09       11.92      1.36 o 
  -6  -3   2      209.90      227.99      4.04 o 
  -5  -3   2       12.87       14.65      1.33 o 
  -4  -3   2      640.30      715.34      9.43 o 
  -3  -3   2     1204.27     1271.66      8.41 o 
  -2  -3   2      265.19      253.25      3.05 o 
  -1  -3   2     1165.89     1142.20      8.05 o 
   0  -3   2      105.88      105.00      1.41 o 
   1  -3   2        1.24        1.56      0.73 o 
   2  -3   2        1.40        0.18      2.68 o 
   3  -3   2       80.51       83.91      2.33 o 
   4  -3   2       10.78        9.42      1.23 o 
   5  -3   2       29.08       32.07      2.02 o 
   6  -3   2       11.21        7.92      1.18 o 
   7  -3   2        3.34        5.13      2.04 o 
   8  -3   2        0.20        3.36      1.43 o 
 -11  -2   2        8.42        8.92      2.26 o 
 -10  -2   2       23.21       24.29      3.26 o 
  -9  -2   2      153.20      157.66      7.29 o 
  -8  -2   2        5.84        5.58      1.93 o 
  -7  -2   2       81.70       78.63      2.81 o 
  -6  -2   2        4.59        4.39      0.90 o 
  -5  -2   2      194.42      197.54      3.78 o 
  -4  -2   2      240.88      247.96      3.50 o 
  -3  -2   2      197.92      206.28      3.48 o 
  -2  -2   2        0.01       -0.85      0.85 o 
  -1  -2   2      208.83      200.32      2.95 o 
   0  -2   2       41.69       37.25      1.38 o 
   1  -2   2        0.02        1.58      0.72 o 
   2  -2   2      459.09      480.33      3.82 o 
   3  -2   2       10.33       10.71      0.82 o 
   4  -2   2       20.48       23.24      1.54 o 
   5  -2   2       26.72       27.73      1.82 o 
   6  -2   2       31.33       29.86      2.06 o 
   7  -2   2        7.70        7.84      1.24 o 
   8  -2   2        0.33        0.45      1.54 o 
   9  -2   2        0.03       -0.35      1.81 o 
 -10  -1   2      231.35      228.30     15.13 o 
  -9  -1   2      528.78      600.17     14.60 o 
  -8  -1   2        0.41        0.83      0.99 o 
  -7  -1   2      315.45      331.05      6.02 o 
  -6  -1   2        1.02        2.51      0.60 o 
  -5  -1   2      104.60      103.07      3.09 o 
  -4  -1   2       70.00       66.69      2.43 o 
  -3  -1   2      219.18      199.57      3.28 o 
  -2  -1   2      268.25      252.88      5.08 o 
  -1  -1   2       17.43       23.84      1.73 o 
   0  -1   2     1044.81      957.36      6.09 o 
   1  -1   2      350.73      342.41      2.71 o 
   2  -1   2       67.29       56.69      1.65 o 
   3  -1   2       20.63       24.75      1.16 o 
   4  -1   2       14.36       15.72      1.04 o 
   5  -1   2       95.93       88.80      2.25 o 
   6  -1   2       22.26       24.49      2.00 o 
   7  -1   2       21.02       18.61      2.42 o 
   8  -1   2        5.25        2.51      0.97 o 
   9  -1   2        0.77        1.39      1.25 o 
 -10   0   2        0.64        1.10      2.05 o 
  -9   0   2        0.20        6.06      2.04 o 
  -8   0   2       29.43       29.54      2.92 o 
  -7   0   2       30.77       29.13      2.36 o 
  -6   0   2        4.50        6.01      1.15 o 
  -5   0   2      164.95      176.64      4.26 o 
  -4   0   2       41.49       43.52      1.87 o 
  -3   0   2       71.16       69.97      1.98 o 
  -2   0   2        4.79        5.49      1.31 o 
  -1   0   2     3699.37     3266.79     18.32 o 
   0   0   2     1371.37     1186.06      7.08 o 
   1   0   2        1.39        1.73      0.40 o 
   2   0   2        1.31        1.99      0.58 o 
   3   0   2       78.32       69.42      1.93 o 
   4   0   2      143.63      137.76      2.39 o 
   5   0   2        8.24        8.51      1.24 o 
   6   0   2       29.38       31.29      1.68 o 
   7   0   2       21.36       21.23      1.82 o 
   8   0   2        4.03        3.65      1.08 o 
   9   0   2        3.27        4.08      1.32 o 
  10   0   2        5.17        0.61      1.27 o 
 -10   1   2      128.99      140.15     10.56 o 
  -9   1   2        0.32        3.31      1.24 o 
  -8   1   2        0.81        2.72      2.26 o 
  -7   1   2      188.20      186.32      4.42 o 
  -6   1   2        0.47        0.66      1.38 o 
  -5   1   2       48.72       42.83      2.11 o 
  -4   1   2        0.37        2.24      1.47 o 
  -3   1   2       93.60       87.62      2.50 o 
  -2   1   2        0.00       -1.02      1.02 o 
  -1   1   2      872.25      841.95      6.14 o 
   0   1   2     1027.38      900.48      5.83 o 
   1   1   2        3.11        4.37      0.65 o 
   2   1   2      270.04      256.40      4.00 o 
   3   1   2      202.92      208.19      3.31 o 
   4   1   2     1286.58     1291.73      7.45 o 
   5   1   2      716.69      811.24      9.00 o 
   6   1   2       23.75       20.71      1.29 o 
   7   1   2        0.34        0.56      1.20 o 
   8   1   2        0.01       -0.17      0.99 o 
   9   1   2       55.39       57.81      4.66 o 
  10   1   2        0.99        3.73      2.61 o 
  -9   2   2        5.73        3.98      1.65 o 
  -8   2   2       31.26       29.52      3.57 o 
  -7   2   2       64.03       62.84      5.44 o 
  -6   2   2       21.75       21.82      2.07 o 
  -5   2   2      181.22      171.33      3.56 o 
  -4   2   2       39.60       34.81      1.69 o 
  -3   2   2       75.92       80.18      3.41 o 
  -2   2   2      667.66      646.41      5.68 o 
  -1   2   2     9588.22     8763.96     60.10 o 
   0   2   2      726.46      639.98      5.14 o 
   1   2   2      300.01      271.50      2.88 o 
   2   2   2     1951.19     1726.65     10.27 o 
   3   2   2       49.04       48.56      1.12 o 
   4   2   2      714.27      770.53      6.28 o 
   5   2   2     1384.59     1513.28     14.35 o 
   6   2   2       12.34       14.87      1.39 o 
   7   2   2      264.35      276.28      4.93 o 
   8   2   2       30.20       31.46      2.99 o 
   9   2   2        4.52        3.14      1.03 o 
  10   2   2       26.07       29.02      3.20 o 
  11   2   2       38.38       34.58      6.72 o 
  -8   3   2        2.70        2.26      3.20 o 
  -7   3   2        7.02        4.58      1.02 o 
  -6   3   2       13.27       11.90      1.89 o 
  -5   3   2        9.32        9.89      1.23 o 
  -4   3   2       43.35       46.12      2.45 o 
  -3   3   2       16.35       19.75      1.60 o 
  -2   3   2        5.32        2.46      0.91 o 
  -1   3   2       35.89       33.33      1.51 o 
   0   3   2        2.28        0.01      0.77 o 
   1   3   2       18.33       14.11      1.02 o 
   2   3   2      892.30      863.15      6.30 o 
   3   3   2        8.01        6.19      0.73 o 
   4   3   2      552.94      588.22      4.58 o 
   5   3   2       10.58        9.21      1.04 o 
   6   3   2       23.66       25.00      1.50 o 
   7   3   2        3.42        4.78      1.41 o 
   8   3   2       32.33       29.29      2.25 o 
   9   3   2       62.28       64.83      2.90 o 
  10   3   2       57.24       57.24      2.75 o 
  11   3   2       16.30       10.95      2.57 o 
  -8   4   2       35.51       33.01      4.37 o 
  -7   4   2       11.95       10.92      3.47 o 
  -6   4   2        1.55        1.30      1.95 o 
  -5   4   2       43.90       42.69      3.31 o 
  -4   4   2       50.89       51.39      2.44 o 
  -3   4   2       22.58       23.30      1.67 o 
  -2   4   2     2742.99     2884.24     28.76 o 
  -1   4   2      741.84      746.23     10.14 o 
   0   4   2      271.14      255.97      3.29 o 
   1   4   2       18.01       14.34      1.03 o 
   2   4   2     1168.94     1118.10      7.86 o 
   3   4   2      318.79      334.20      4.17 o 
   4   4   2     1306.68     1397.97      8.88 o 
   5   4   2        6.99        6.74      0.84 o 
   6   4   2       15.49       13.61      1.12 o 
   7   4   2      119.40      121.43      3.09 o 
   8   4   2       32.62       30.41      2.49 o 
   9   4   2       90.13       91.77      4.06 o 
  10   4   2       12.40        6.92      1.45 o 
  11   4   2       26.58       29.00      5.19 o 
  -7   5   2       24.66       19.22      2.88 o 
  -6   5   2        1.70        2.81      1.67 o 
  -5   5   2        3.30        3.79      3.06 o 
  -4   5   2        0.44        1.02      1.64 o 
  -3   5   2        1.08        2.60      0.51 o 
  -2   5   2       65.72       69.19      2.25 o 
  -1   5   2       35.67       35.56      1.95 o 
   0   5   2        5.73        6.40      0.73 o 
   1   5   2      108.65      108.20      2.74 o 
   2   5   2       93.69       89.51      2.48 o 
   3   5   2       25.50       24.42      1.31 o 
   4   5   2      288.27      293.31      4.47 o 
   5   5   2      182.02      168.80      3.39 o 
   6   5   2       28.73       28.11      2.90 o 
   7   5   2       41.91       38.99      1.83 o 
   8   5   2       51.76       52.98      2.65 o 
   9   5   2       61.39       61.13      3.48 o 
  10   5   2       72.90       73.99      5.01 o 
  11   5   2       91.03       89.02      7.51 o 
  -6   6   2        5.25        7.25      2.07 o 
  -5   6   2        4.10        4.79      1.21 o 
  -4   6   2        0.13        0.31      0.80 o 
  -3   6   2       88.83       83.71      4.10 o 
  -2   6   2      325.41      324.65      8.02 o 
  -1   6   2       56.44       61.22      2.24 o 
   0   6   2        3.99        2.97      0.71 o 
   1   6   2        0.07        2.23      1.40 o 
   2   6   2       10.26       10.68      1.12 o 
   3   6   2      142.91      137.26      3.10 o 
   4   6   2      571.15      557.74      5.91 o 
   5   6   2      155.20      153.77      3.15 o 
   6   6   2      137.19      139.08      3.49 o 
   7   6   2       27.90       29.08      2.13 o 
   8   6   2       27.50       28.05      2.25 o 
   9   6   2        8.33        8.31      1.24 o 
  10   6   2       78.49       82.16      3.62 o 
  11   6   2        2.46        3.94      1.76 o 
  -5   7   2        7.43       11.42      4.74 o 
  -4   7   2        0.30        2.44      1.86 o 
  -3   7   2        5.92        5.35      1.18 o 
  -2   7   2       46.88       48.32      3.62 o 
  -1   7   2        0.46        2.13      1.33 o 
   0   7   2        4.14        5.11      1.06 o 
   1   7   2        4.66        1.99      1.90 o 
   2   7   2       45.33       50.21      2.17 o 
   3   7   2       49.35       51.03      2.20 o 
   4   7   2        3.00        3.82      0.57 o 
   5   7   2       54.52       55.02      2.32 o 
   6   7   2       55.05       57.78      3.14 o 
   7   7   2      443.29      471.40      8.42 o 
   8   7   2      170.90      170.45      6.21 o 
   9   7   2        0.02       -0.37      0.98 o 
  10   7   2        9.30        8.03      2.29 o 
  11   7   2       12.65       13.07      3.33 o 
  -4   8   2        1.54        3.50      1.67 o 
  -3   8   2       10.28        7.52      2.92 o 
  -2   8   2       20.49       22.45      2.95 o 
  -1   8   2       11.44       11.66      1.83 o 
   0   8   2        6.85        7.59      1.49 o 
   1   8   2       10.55        8.25      4.39 o 
   2   8   2       50.02       50.72      2.55 o 
   3   8   2        3.84        4.60      0.99 o 
   4   8   2       48.84       47.63      2.42 o 
   5   8   2        4.34        2.25      0.97 o 
   6   8   2      558.84      575.56     12.42 o 
   7   8   2      107.19      104.65      5.38 o 
   8   8   2       57.88       55.95      3.98 o 
   9   8   2       20.03       18.24      2.73 o 
  10   8   2        6.57        5.52      3.09 o 
  11   8   2        0.32        2.46      1.57 o 
  -2   9   2        0.48        0.97      3.33 o 
  -1   9   2        2.53        5.01      5.58 o 
   0   9   2       24.65       18.03      3.43 o 
   1   9   2        0.57        1.17      1.15 o 
   2   9   2        0.54        0.32      1.52 o 
   3   9   2       17.14       20.21      2.16 o 
   4   9   2       67.57       63.66      3.89 o 
   5   9   2      147.02      139.16      5.50 o 
   6   9   2      435.11      466.26     20.86 o 
   7   9   2      422.97      463.62     16.54 o 
   8   9   2       30.62       27.89      3.89 o 
   9   9   2       15.99       12.68      4.28 o 
  10   9   2        0.07        3.09      4.02 o 
   0  10   2       17.44       17.76      4.39 o 
   1  10   2       69.93       76.67      6.66 o 
   2  10   2        7.33        6.49      2.98 o 
   3  10   2       84.94       81.12      3.71 o 
   4  10   2        0.17        2.46      1.17 o 
   5  10   2       77.80       73.39      7.64 o 
   6  10   2      130.64      130.86      6.09 o 
   7  10   2       25.53       29.63      4.43 o 
   8  10   2        1.88        2.88      1.98 o 
   9  10   2       18.23       20.83      3.41 o 
   2  11   2       29.08       20.84      3.54 o 
   3  11   2       18.86       19.23      2.93 o 
   4  11   2       29.02       22.37      3.23 o 
   5  11   2       60.72       60.04      4.30 o 
   6  11   2       78.67       80.25     13.73 o 
   7  11   2        0.73        0.79      4.06 o 
   8  11   2        0.06       -0.53      5.50 o 
  -6 -10   3       15.97       19.17      8.35 o 
  -5 -10   3        0.34       -2.29      3.17 o 
  -4 -10   3        4.49        3.94      2.60 o 
  -3 -10   3        3.38        3.96      3.40 o 
  -9  -9   3       11.02        8.36      2.95 o 
  -8  -9   3        6.73        5.29      2.80 o 
  -7  -9   3        0.10        2.36      2.57 o 
  -6  -9   3       37.91       30.56      2.74 o 
  -5  -9   3       70.61       65.46      4.30 o 
  -4  -9   3        0.19        0.03      1.28 o 
  -3  -9   3       33.13       32.53      3.05 o 
  -2  -9   3        5.14        6.12      3.96 o 
  -1  -9   3        3.34        4.31      2.26 o 
   0  -9   3       79.43       87.14     10.55 o 
 -10  -8   3        3.15        2.17      4.00 o 
  -9  -8   3       10.16       15.20      5.41 o 
  -8  -8   3        2.44        2.80      1.64 o 
  -7  -8   3       10.54        7.00      1.74 o 
  -6  -8   3        1.45        2.41      0.76 o 
  -5  -8   3       78.46       77.77      3.16 o 
  -4  -8   3       23.62       20.08      2.28 o 
  -3  -8   3       46.63       47.29      2.13 o 
  -2  -8   3       10.70        7.88      1.37 o 
  -1  -8   3        0.17        2.87      2.19 o 
   0  -8   3        9.86        6.24      2.26 o 
   1  -8   3       25.66       29.73      5.69 o 
   2  -8   3        0.00        3.80      2.65 o 
 -10  -7   3       12.37       14.95      3.71 o 
  -9  -7   3        0.90        3.10      1.76 o 
  -8  -7   3       55.93       62.75      8.81 o 
  -7  -7   3       44.86       41.65      8.08 o 
  -6  -7   3      204.10      199.94      6.22 o 
  -5  -7   3       32.55       32.66      2.43 o 
  -4  -7   3       22.11       20.98      2.56 o 
  -3  -7   3        0.38        1.96      0.96 o 
  -2  -7   3        0.97        1.09      0.69 o 
  -1  -7   3        6.38       10.65      3.68 o 
   0  -7   3       27.95       27.53      5.25 o 
   1  -7   3        0.18        2.53      1.60 o 
   2  -7   3        0.24       -1.16      3.00 o 
   3  -7   3        4.57        1.43      3.52 o 
 -11  -6   3        0.09        1.81      2.68 o 
 -10  -6   3       25.26       30.92      3.19 o 
  -9  -6   3        8.07       12.98      3.94 o 
  -8  -6   3       14.37        9.25      1.65 o 
  -7  -6   3        0.09        3.85      1.46 o 
  -6  -6   3       35.73       33.88      4.41 o 
  -5  -6   3       40.10       38.63      2.18 o 
  -4  -6   3        0.39        1.76      0.86 o 
  -3  -6   3      253.37      264.97      4.76 o 
  -2  -6   3       23.34       21.59      2.06 o 
  -1  -6   3        5.19        3.43      1.69 o 
   0  -6   3       93.97       96.17      4.79 o 
   1  -6   3        7.20        6.73      4.59 o 
   2  -6   3      107.71      113.46      9.37 o 
   3  -6   3       14.99       19.36      5.29 o 
   4  -6   3        8.78        9.66      5.14 o 
   5  -6   3        0.00        1.68      2.95 o 
 -11  -5   3        2.48        3.84      1.59 o 
 -10  -5   3        1.84        3.61      1.25 o 
  -9  -5   3        0.08        0.62      1.69 o 
  -8  -5   3      119.11      109.81      5.86 o 
  -7  -5   3       51.71       42.37      2.95 o 
  -6  -5   3       35.00       32.55      2.15 o 
  -5  -5   3        3.69        4.07      0.90 o 
  -4  -5   3        0.08        2.18      0.78 o 
  -3  -5   3      179.58      189.75      3.59 o 
  -2  -5   3        5.19        7.69      0.90 o 
  -1  -5   3       44.34       38.62      1.49 o 
   0  -5   3        0.04        0.58      1.17 o 
   1  -5   3      104.07      105.88      4.99 o 
   2  -5   3        0.46        1.55      1.30 o 
   3  -5   3        7.98        6.07      3.58 o 
   4  -5   3        4.52        5.63      2.75 o 
   5  -5   3        0.04        1.66      2.75 o 
   6  -5   3        0.48        5.09      1.80 o 
 -11  -4   3        0.39        5.20      3.47 o 
 -10  -4   3        0.11        0.24      2.51 o 
  -9  -4   3       14.12        7.61      3.77 o 
  -8  -4   3        0.75        2.45      0.96 o 
  -7  -4   3       15.13       17.01      1.90 o 
  -6  -4   3        0.16        3.15      1.33 o 
  -5  -4   3       41.02       51.30      2.30 o 
  -4  -4   3      107.80      129.65      3.14 o 
  -3  -4   3       14.09       17.27      1.40 o 
  -2  -4   3      163.71      165.94      3.14 o 
  -1  -4   3       12.67       12.63      0.88 o 
   0  -4   3       54.31       56.12      3.84 o 
   1  -4   3        0.28        1.16      1.43 o 
   2  -4   3      190.14      211.59      6.65 o 
   3  -4   3      108.45       95.14      4.48 o 
   4  -4   3        3.54        3.74      1.43 o 
   5  -4   3        2.53        1.38      1.94 o 
   6  -4   3        0.65        2.07      1.51 o 
   7  -4   3        5.45        1.09      2.34 o 
 -11  -3   3       21.35       19.76      3.26 o 
 -10  -3   3       28.43       24.80      3.71 o 
  -9  -3   3      244.08      250.15      7.33 o 
  -8  -3   3        0.01        1.14      3.47 o 
  -7  -3   3        9.13        9.87      1.17 o 
  -6  -3   3      176.34      188.86      3.91 o 
  -5  -3   3       10.79        9.36      2.07 o 
  -4  -3   3        4.37        3.18      0.78 o 
  -3  -3   3      562.82      616.48      7.21 o 
  -2  -3   3      158.20      158.90      2.93 o 
  -1  -3   3       19.46       21.15      1.41 o 
   0  -3   3       94.43       88.56      1.81 o 
   1  -3   3       31.75       32.73      2.23 o 
   2  -3   3       25.85       22.00      2.36 o 
   3  -3   3      149.75      141.60      7.00 o 
   4  -3   3        9.79       12.21      1.14 o 
   5  -3   3        0.67        1.55      0.45 o 
   6  -3   3       58.81       54.89      3.04 o 
   7  -3   3        1.72        3.49      1.03 o 
   8  -3   3        2.67       -1.21      1.86 o 
 -11  -2   3        2.93        0.71      1.99 o 
 -10  -2   3       69.11       62.01      5.67 o 
  -9  -2   3        3.79        6.15      3.19 o 
  -8  -2   3       31.55       29.35      3.45 o 
  -7  -2   3       16.92       18.32      1.99 o 
  -6  -2   3       16.49       20.68      1.77 o 
  -5  -2   3       63.83       69.86      2.59 o 
  -4  -2   3      818.35      910.67      9.98 o 
  -3  -2   3      516.23      535.23      5.09 o 
  -2  -2   3       33.30       33.00      1.57 o 
  -1  -2   3      157.78      162.33      2.70 o 
   0  -2   3      605.58      590.21      4.02 o 
   1  -2   3       31.70       29.95      0.94 o 
   2  -2   3      619.18      639.57      6.34 o 
   3  -2   3      119.63      130.22      2.50 o 
   4  -2   3       14.41       15.76      0.96 o 
   5  -2   3        2.34        2.25      0.63 o 
   6  -2   3        6.84        4.49      1.05 o 
   7  -2   3        7.72        7.43      1.45 o 
   8  -2   3      157.89      160.99     17.52 o 
 -10  -1   3      231.70      234.64     26.92 o 
  -9  -1   3        7.24        5.01      2.22 o 
  -8  -1   3       18.74       18.01      2.61 o 
  -7  -1   3        1.63        1.40      0.91 o 
  -6  -1   3        2.35        5.82      1.23 o 
  -5  -1   3      106.40      125.33      3.24 o 
  -4  -1   3     1564.48     1711.90     16.75 o 
  -3  -1   3       88.96       91.66      2.51 o 
  -2  -1   3     2366.66     2289.30     19.07 o 
  -1  -1   3        4.31        1.77      0.62 o 
   0  -1   3      141.50      122.62      2.08 o 
   1  -1   3       55.87       57.03      1.24 o 
   2  -1   3       73.97       72.82      1.98 o 
   3  -1   3       18.02       20.79      1.05 o 
   4  -1   3        6.16        5.66      0.70 o 
   5  -1   3        1.39        2.04      0.78 o 
   6  -1   3       16.72       14.74      1.49 o 
   7  -1   3        1.24        1.55      0.48 o 
   8  -1   3        1.08        1.03      1.11 o 
   9  -1   3        0.33        2.64      1.68 o 
 -10   0   3        3.81        1.90      3.68 o 
  -9   0   3        2.87        1.35      1.81 o 
  -8   0   3       33.53       33.74      4.09 o 
  -7   0   3       42.92       36.95      2.46 o 
  -6   0   3       64.23       64.99      2.72 o 
  -5   0   3       89.89       85.34      2.55 o 
  -4   0   3        0.03        2.08      0.76 o 
  -3   0   3      323.83      322.11      4.45 o 
  -2   0   3        0.18       -0.05      1.12 o 
  -1   0   3        8.46        9.93      1.20 o 
   0   0   3      528.83      520.33      4.85 o 
   1   0   3     2524.19     2394.83     14.05 o 
   2   0   3       13.10       10.87      0.71 o 
   3   0   3      372.84      359.72      3.05 o 
   4   0   3       19.17       17.74      1.02 o 
   5   0   3       83.85       90.04      2.00 o 
   6   0   3       20.51       20.44      1.86 o 
   7   0   3        0.04        2.24      0.67 o 
   8   0   3       27.04       23.68      2.07 o 
   9   0   3        9.32        9.31      5.26 o 
  10   0   3        7.68        8.26      3.13 o 
  -9   1   3        6.92        3.13      1.19 o 
  -8   1   3       36.05       33.76      4.37 o 
  -7   1   3       80.82       87.12      7.06 o 
  -6   1   3        5.36        3.83      1.38 o 
  -5   1   3      141.96      148.49      3.36 o 
  -4   1   3       71.77       71.19      2.45 o 
  -3   1   3        5.65        3.54      0.83 o 
  -2   1   3      485.81      462.68      5.30 o 
  -1   1   3      290.98      266.36      3.16 o 
   0   1   3      609.58      577.89      4.58 o 
   1   1   3      393.78      350.27      3.92 o 
   2   1   3       11.85        9.81      0.45 o 
   3   1   3       18.28       17.52      0.75 o 
   4   1   3      206.94      190.87      2.52 o 
   5   1   3       42.00       39.94      2.00 o 
   6   1   3       77.39       80.20      2.03 o 
   7   1   3       36.19       38.87      1.86 o 
   8   1   3        0.85        1.65      1.03 o 
   9   1   3        3.53        4.13      0.99 o 
  10   1   3       55.06       63.65      5.78 o 
  -9   2   3        6.32        9.96      2.67 o 
  -8   2   3        0.99        1.02      2.37 o 
  -7   2   3        1.29       -0.12      2.01 o 
  -6   2   3        0.41        2.51      0.93 o 
  -5   2   3       12.01       10.53      1.37 o 
  -4   2   3       18.39       19.65      1.56 o 
  -3   2   3        3.45        4.68      0.75 o 
  -2   2   3      978.02      973.91      8.52 o 
  -1   2   3      637.60      582.29     10.06 o 
   0   2   3      118.80      113.13      2.70 o 
   1   2   3       16.60       12.98      1.02 o 
   2   2   3      502.34      493.20      3.77 o 
   3   2   3       23.98       21.18      2.24 o 
   4   2   3      231.70      254.06      3.51 o 
   5   2   3      328.84      337.32      6.44 o 
   6   2   3      109.75      110.66      2.33 o 
   7   2   3       77.79       80.11      2.16 o 
   8   2   3        7.79        8.04      1.29 o 
   9   2   3       30.29       28.31      2.72 o 
  10   2   3       11.51        7.79      2.55 o 
  -8   3   3        0.63       -1.32      2.76 o 
  -7   3   3        5.74        8.02      2.13 o 
  -6   3   3       12.65       11.61      2.00 o 
  -5   3   3      101.93       98.38      3.16 o 
  -4   3   3        2.99        3.32      0.88 o 
  -3   3   3       33.01       27.16      1.89 o 
  -2   3   3        8.17        6.28      0.98 o 
  -1   3   3       77.81       73.82      2.71 o 
   0   3   3      164.50      144.60      3.46 o 
   1   3   3      541.82      520.56      6.74 o 
   2   3   3      201.84      160.99      2.61 o 
   3   3   3       43.79       35.89      1.33 o 
   4   3   3      353.93      419.51      3.39 o 
   5   3   3      557.22      582.14      6.69 o 
   6   3   3        0.97        2.40      0.55 o 
   7   3   3       64.95       63.36      2.09 o 
   8   3   3       91.79       81.91      3.66 o 
   9   3   3       15.14       10.57      1.87 o 
  10   3   3       23.33       17.12      3.30 o 
  11   3   3        0.91        5.08      2.19 o 
  -8   4   3        8.00        2.80      1.98 o 
  -7   4   3        0.10        2.17      4.98 o 
  -6   4   3       47.22       41.17      3.63 o 
  -5   4   3        3.83        1.13      1.07 o 
  -4   4   3        4.56        4.21      0.96 o 
  -3   4   3      142.72      139.52      3.23 o 
  -2   4   3     2939.31     3159.65     41.28 o 
  -1   4   3      394.95      412.61      8.76 o 
   0   4   3       69.31       68.51      2.28 o 
   1   4   3        0.21       -0.62      0.72 o 
   2   4   3       42.15       37.07      1.60 o 
   3   4   3      878.76      939.24      8.08 o 
   4   4   3      904.25      996.47     11.47 o 
   5   4   3        8.50        7.89      0.76 o 
   6   4   3      543.25      598.42      6.77 o 
   7   4   3       40.31       42.15      1.74 o 
   8   4   3       15.33       18.14      2.15 o 
   9   4   3        0.88        1.75      0.69 o 
  10   4   3       57.21       51.56      2.33 o 
  11   4   3       41.27       45.61      6.00 o 
  -7   5   3        2.31        3.36      1.25 o 
  -6   5   3        2.47        0.88      1.83 o 
  -5   5   3        4.10        4.58      1.68 o 
  -4   5   3       58.29       61.18      2.97 o 
  -3   5   3       88.25       95.78      3.16 o 
  -2   5   3        6.95        6.22      1.26 o 
  -1   5   3       12.00        9.91      1.20 o 
   0   5   3      166.12      162.66      3.72 o 
   1   5   3       20.53       16.90      1.34 o 
   2   5   3      544.80      552.59      7.52 o 
   3   5   3      699.19      736.26      8.26 o 
   4   5   3      595.91      604.23      7.49 o 
   5   5   3        0.34       -0.33      0.71 o 
   6   5   3       43.51       47.87      1.82 o 
   7   5   3        1.18        0.90      0.80 o 
   8   5   3        5.29        3.41      0.83 o 
   9   5   3        4.11        1.07      1.63 o 
  10   5   3       12.39        8.24      2.37 o 
  11   5   3        3.02        5.97      2.13 o 
  -6   6   3        0.02        1.04      1.69 o 
  -5   6   3       10.55        6.20      1.76 o 
  -4   6   3       34.29       31.56      3.27 o 
  -3   6   3      317.64      314.94      8.06 o 
  -2   6   3      695.20      728.52     13.83 o 
  -1   6   3        4.04        4.06      1.19 o 
   0   6   3       19.65       22.52      1.71 o 
   1   6   3        1.21        3.01      0.77 o 
   2   6   3       76.17       77.65      2.30 o 
   3   6   3      716.17      750.78      8.50 o 
   4   6   3      537.11      578.88      7.16 o 
   5   6   3       43.46       45.31      1.88 o 
   6   6   3       64.83       63.72      2.29 o 
   7   6   3      303.44      304.77      7.37 o 
   8   6   3       16.81       17.40      2.36 o 
   9   6   3      248.12      239.70      7.12 o 
  10   6   3        2.08        1.56      0.96 o 
  11   6   3       15.39       14.71      6.25 o 
  -5   7   3        2.85        6.07      2.31 o 
  -4   7   3        0.20        2.09      0.99 o 
  -3   7   3       35.55       30.78      3.41 o 
  -2   7   3       56.31       58.06      3.93 o 
  -1   7   3       15.29       17.88      2.15 o 
   0   7   3        2.84        3.31      1.09 o 
   1   7   3       61.66       63.21      2.74 o 
   2   7   3       27.16       31.09      2.23 o 
   3   7   3        5.36        4.33      0.74 o 
   4   7   3      125.94      122.48      3.23 o 
   5   7   3       15.38       12.27      1.86 o 
   6   7   3      121.98      121.75      3.43 o 
   7   7   3       15.87       18.55      2.08 o 
   8   7   3      115.95      123.00      4.20 o 
   9   7   3       92.73       98.27      3.48 o 
  10   7   3        5.26        5.61      1.76 o 
  11   7   3        0.18        4.25      2.31 o 
  -4   8   3        7.27        6.22      2.58 o 
  -3   8   3      110.20       96.47      7.58 o 
  -2   8   3        1.94        1.77      0.99 o 
  -1   8   3       23.23       22.12      2.46 o 
   0   8   3        5.57        2.29      1.19 o 
   1   8   3        1.59        3.56      1.57 o 
   2   8   3       17.38       19.88      2.03 o 
   3   8   3        1.02        1.65      0.55 o 
   4   8   3       92.38       92.65      3.20 o 
   5   8   3      152.36      155.17      4.23 o 
   6   8   3      260.30      266.12      7.94 o 
   7   8   3       32.35       30.16      2.76 o 
   8   8   3       19.97       19.79      2.25 o 
   9   8   3       47.23       45.98      3.32 o 
  10   8   3        0.94        2.57      1.53 o 
  11   8   3        7.61        6.39      1.89 o 
  -2   9   3        0.69        3.29      1.57 o 
  -1   9   3        9.53        7.21      2.00 o 
   0   9   3       13.75       13.80      2.67 o 
   1   9   3        7.93        6.02      1.98 o 
   2   9   3        7.42       10.05      1.40 o 
   3   9   3        0.50        0.04      1.03 o 
   4   9   3       42.11       42.17      3.46 o 
   5   9   3      211.35      234.52      8.41 o 
   6   9   3      231.58      245.76      9.62 o 
   7   9   3        3.30        2.83      0.97 o 
   8   9   3        0.01        1.03      1.11 o 
   9   9   3        0.05        1.46      1.22 o 
  10   9   3        1.26        2.44      1.72 o 
  -1  10   3        1.96        3.27      2.90 o 
   0  10   3        0.66        2.63      1.70 o 
   1  10   3        1.32        2.42      1.72 o 
   2  10   3       11.62       16.49      2.13 o 
   3  10   3       34.65       36.86      3.23 o 
   4  10   3       37.57       41.88      3.84 o 
   5  10   3       62.73       64.15      4.96 o 
   6  10   3      210.98      212.67     11.22 o 
   7  10   3       62.85       64.32      7.81 o 
   8  10   3       32.30       28.77      3.77 o 
   9  10   3        8.20        4.91      2.24 o 
  10  10   3       22.01       16.78      4.15 o 
   2  11   3        2.40        0.68      1.73 o 
   3  11   3        0.18       -0.01      1.78 o 
   4  11   3       12.29       12.88      5.79 o 
   5  11   3       85.43       87.14      4.78 o 
   6  11   3      166.43      154.53      6.15 o 
   7  11   3        6.34        2.31      1.56 o 
   8  11   3       34.20       34.66      3.96 o 
  -8  -9   4        0.45       -1.66      2.37 o 
  -7  -9   4       43.06       29.08      9.55 o 
  -6  -9   4        1.25        1.13      1.64 o 
  -5  -9   4       22.06       21.31      2.37 o 
  -4  -9   4       27.65       33.69      5.62 o 
  -3  -9   4        0.21        2.46      2.82 o 
  -1  -9   4       56.43       58.30      8.45 o 
  -9  -8   4        1.32        4.28      1.86 o 
  -8  -8   4       16.87       11.87      3.06 o 
  -7  -8   4        6.89        6.45      2.53 o 
  -6  -8   4        5.51        5.53      1.41 o 
  -5  -8   4        7.70       10.66      2.85 o 
  -4  -8   4        7.76        6.33      1.19 o 
  -3  -8   4       24.80       23.07      2.74 o 
  -2  -8   4       29.62       28.54      5.05 o 
  -1  -8   4       61.86       81.56     10.03 o 
   0  -8   4      158.34      178.59     10.03 o 
   1  -8   4       11.97       11.16      4.54 o 
 -10  -7   4        3.10        3.95      1.55 o 
  -9  -7   4        2.52        5.01      2.56 o 
  -8  -7   4       13.26       11.47      2.23 o 
  -7  -7   4        4.79        8.06      1.79 o 
  -6  -7   4      224.53      212.00      7.15 o 
  -5  -7   4       29.90       28.14      2.70 o 
  -4  -7   4       50.53       45.77      3.58 o 
  -3  -7   4       61.57       66.14      2.64 o 
  -2  -7   4        6.97        6.69      0.98 o 
  -1  -7   4       59.49       65.30      7.32 o 
   0  -7   4      525.34      661.62    268.33 o 
   1  -7   4        0.41       -2.77      2.77 o 
   2  -7   4       29.94       38.53      5.22 o 
   3  -7   4        3.31        8.17      4.20 o 
 -10  -6   4       13.52       15.93      4.74 o 
  -9  -6   4       10.86        7.98      2.88 o 
  -8  -6   4        7.43        6.02      2.27 o 
  -7  -6   4       23.46       21.46      2.94 o 
  -6  -6   4        1.33        2.74      1.19 o 
  -5  -6   4        2.39        1.42      1.09 o 
  -4  -6   4       25.46       23.99      2.50 o 
  -3  -6   4        0.14        2.73      0.67 o 
  -2  -6   4        7.37        8.25      1.11 o 
  -1  -6   4       15.43       20.35      5.22 o 
   0  -6   4       20.13       18.44      4.78 o 
   1  -6   4        0.55        2.27      2.11 o 
   2  -6   4        3.36        3.92      2.03 o 
   3  -6   4        1.06        1.26      2.07 o 
   4  -6   4        0.00        0.55      2.42 o 
 -10  -5   4       31.86       37.16      4.66 o 
  -9  -5   4       90.84       98.92      5.36 o 
  -8  -5   4        0.02       -1.89      1.89 o 
  -7  -5   4      179.64      167.47      7.02 o 
  -6  -5   4       13.86        7.34      1.78 o 
  -5  -5   4        0.07        0.71      1.25 o 
  -4  -5   4        0.20        2.83      0.80 o 
  -3  -5   4      179.04      191.11      3.95 o 
  -2  -5   4        0.50        1.23      0.63 o 
  -1  -5   4      429.07      461.25      8.36 o 
   0  -5   4       26.71       30.90      4.73 o 
   1  -5   4       13.03       12.36      2.17 o 
   2  -5   4      172.10      190.14      7.19 o 
   3  -5   4       26.38       33.60      6.34 o 
   4  -5   4        1.35       -1.49      2.19 o 
   5  -5   4       12.97        5.35      2.76 o 
 -10  -4   4       21.54       13.50      5.97 o 
  -9  -4   4        7.87       -1.41      3.02 o 
  -8  -4   4        2.39        1.83      1.11 o 
  -7  -4   4        6.04        5.95      2.20 o 
  -6  -4   4       81.44       73.44      3.46 o 
  -5  -4   4       56.44       57.02      2.40 o 
  -4  -4   4      124.30      140.64      3.25 o 
  -3  -4   4       22.13       25.99      1.66 o 
  -2  -4   4        6.38        8.51      1.17 o 
  -1  -4   4        9.28        9.63      1.12 o 
   0  -4   4        0.08        0.24      1.14 o 
   1  -4   4       88.11       96.99      4.11 o 
   2  -4   4      206.44      216.04      6.48 o 
   3  -4   4       35.77       33.60      2.92 o 
   4  -4   4       11.76        5.71      1.82 o 
   5  -4   4        0.70        3.95      2.34 o 
   6  -4   4        2.75        5.71      7.10 o 
 -10  -3   4        1.68        0.10      1.33 o 
  -9  -3   4       39.47       32.36      3.72 o 
  -8  -3   4        7.17        6.01      2.09 o 
  -7  -3   4        0.05        2.08      1.59 o 
  -6  -3   4       27.49       26.50      2.13 o 
  -5  -3   4      145.57      145.15      3.91 o 
  -4  -3   4       19.38       20.97      1.80 o 
  -3  -3   4      355.91      392.13      5.72 o 
  -2  -3   4      351.19      337.14      4.83 o 
  -1  -3   4      158.77      180.84      2.96 o 
   0  -3   4       15.16       13.48      0.97 o 
   1  -3   4       43.33       44.42      2.75 o 
   2  -3   4       17.96       19.05      2.03 o 
   3  -3   4       43.41       43.25      3.21 o 
   4  -3   4       44.77       44.74      1.04 o 
   5  -3   4       20.93       20.44      1.53 o 
   6  -3   4        0.84        0.60      0.60 o 
   7  -3   4       32.21       30.48      3.75 o 
 -10  -2   4       13.29       12.49      3.14 o 
  -9  -2   4        3.37        2.82      1.19 o 
  -8  -2   4        7.08        6.42      2.05 o 
  -7  -2   4        0.05        1.94      1.40 o 
  -6  -2   4      139.72      149.56      4.04 o 
  -5  -2   4       30.77       35.82      2.15 o 
  -4  -2   4       11.59       13.05      1.23 o 
  -3  -2   4      256.69      276.09      4.26 o 
  -2  -2   4       88.23       83.60      2.87 o 
  -1  -2   4      626.93      636.71      5.10 o 
   0  -2   4      157.67      159.28      3.09 o 
   1  -2   4     1567.81     1677.10     15.27 o 
   2  -2   4      372.17      407.97      5.78 o 
   3  -2   4       73.86       64.41      1.94 o 
   4  -2   4        1.85        1.81      0.41 o 
   5  -2   4        9.40        7.10      1.06 o 
   6  -2   4       11.90        8.09      1.11 o 
   7  -2   4      113.24      128.53      5.25 o 
   8  -2   4       97.05      102.49      7.56 o 
 -10  -1   4       87.32       82.18      5.04 o 
  -9  -1   4        0.06        1.99      1.98 o 
  -8  -1   4        3.51        1.77      3.06 o 
  -7  -1   4        5.09        6.70      2.12 o 
  -6  -1   4       29.87       28.87      2.20 o 
  -5  -1   4       18.13       19.19      1.58 o 
  -4  -1   4      205.97      212.30      4.08 o 
  -3  -1   4      315.22      318.26      4.68 o 
  -2  -1   4       10.82       12.52      1.11 o 
  -1  -1   4        1.59        1.10      0.82 o 
   0  -1   4     1275.53     1320.02      7.71 o 
   1  -1   4        0.45        0.54      0.42 o 
   2  -1   4      133.64      127.63      1.85 o 
   3  -1   4       13.53       11.72      0.77 o 
   4  -1   4        0.33        0.98      0.41 o 
   5  -1   4        8.24        7.13      1.00 o 
   6  -1   4       20.51       18.93      1.80 o 
   7  -1   4        1.41        2.25      0.58 o 
   8  -1   4        6.34        4.88      1.02 o 
   9  -1   4       10.42        6.59      2.48 o 
 -10   0   4       18.19       20.33      3.27 o 
  -9   0   4       16.61       20.64      5.48 o 
  -8   0   4       23.19       30.57      4.33 o 
  -7   0   4       12.37       12.07      1.83 o 
  -6   0   4        0.01       -0.19      1.34 o 
  -5   0   4      371.65      394.60      5.55 o 
  -4   0   4      323.67      359.85      5.62 o 
  -3   0   4       12.97       13.28      1.20 o 
  -2   0   4        4.73        2.86      0.67 o 
  -1   0   4      364.98      364.40      4.46 o 
   0   0   4       49.65       42.54      1.32 o 
   1   0   4      543.40      537.87      5.23 o 
   2   0   4      250.72      259.06      3.72 o 
   3   0   4        0.35        1.07      0.32 o 
   4   0   4        3.20        2.87      0.67 o 
   5   0   4        0.65        0.28      0.50 o 
   6   0   4       15.11       14.19      1.31 o 
   7   0   4      384.25      416.33      8.04 o 
   8   0   4       68.51       65.73      2.92 o 
   9   0   4       53.82       52.98      7.34 o 
  -9   1   4        0.15        2.54      4.99 o 
  -8   1   4       10.90       12.90      2.99 o 
  -7   1   4       20.64       25.04      4.51 o 
  -6   1   4       36.02       34.11      2.24 o 
  -5   1   4       73.02       68.17      3.00 o 
  -4   1   4      393.49      439.65      6.54 o 
  -3   1   4      470.24      476.49      6.26 o 
  -2   1   4      873.47      881.47      6.78 o 
  -1   1   4        4.84        1.56      0.79 o 
   0   1   4        5.73        4.59      0.72 o 
   1   1   4        1.64        1.06      0.71 o 
   2   1   4      463.52      470.32      3.34 o 
   3   1   4        0.31        0.58      0.30 o 
   4   1   4      161.85      165.32      2.16 o 
   5   1   4        2.71        3.28      0.56 o 
   6   1   4       37.31       37.30      1.37 o 
   7   1   4        7.01        7.77      1.02 o 
   8   1   4        1.82        2.46      0.63 o 
   9   1   4       29.34       28.73      2.65 o 
  10   1   4        0.01       -1.52      2.48 o 
  -9   2   4       12.06       15.72      3.27 o 
  -8   2   4        0.38        3.47      1.97 o 
  -7   2   4       34.71       31.73      4.01 o 
  -6   2   4       33.18       33.76      4.66 o 
  -5   2   4       16.26       12.73      2.40 o 
  -4   2   4       79.54       80.69      2.69 o 
  -3   2   4      160.78      171.83      3.70 o 
  -2   2   4        3.04        3.83      0.76 o 
  -1   2   4       80.74       77.66      2.49 o 
   0   2   4      847.29      817.83      6.44 o 
   1   2   4      100.39       82.20      1.86 o 
   2   2   4       66.21       64.32      1.37 o 
   3   2   4       33.51       35.47      2.11 o 
   4   2   4       26.93       24.09      1.80 o 
   5   2   4       89.09       95.82      3.65 o 
   6   2   4       76.59       78.82      2.45 o 
   7   2   4       17.09       18.94      1.43 o 
   8   2   4       56.05       58.18      3.57 o 
   9   2   4       17.87       17.63      2.07 o 
  10   2   4        0.68        2.79      2.39 o 
  -8   3   4        1.33        1.76      5.14 o 
  -7   3   4       11.52       13.90      6.01 o 
  -6   3   4       27.48       31.13      3.78 o 
  -5   3   4      321.30      314.99      7.56 o 
  -4   3   4        1.41        1.25      0.99 o 
  -3   3   4        0.82        1.97      0.81 o 
  -2   3   4      264.95      282.55      4.54 o 
  -1   3   4      292.99      303.11      4.69 o 
   0   3   4       61.16       58.65      2.02 o 
   1   3   4       75.01       66.81      2.11 o 
   2   3   4       78.85       81.02      2.17 o 
   3   3   4     1181.18     1203.43      7.01 o 
   4   3   4      257.35      245.64      3.58 o 
   5   3   4        0.03        4.08      2.91 o 
   6   3   4      137.18      145.65      9.67 o 
   7   3   4        6.30        4.45      0.61 o 
   8   3   4       35.28       33.69      2.88 o 
   9   3   4       73.84       74.30      2.29 o 
  10   3   4      129.29      120.94     12.59 o 
  11   3   4        3.61        1.15      2.00 o 
  -8   4   4        4.40        2.19      1.98 o 
  -7   4   4        0.05        0.14      1.61 o 
  -6   4   4        4.10        2.76      1.79 o 
  -5   4   4       38.13       38.26      2.78 o 
  -4   4   4       15.94       12.15      1.48 o 
  -3   4   4       58.14       57.38      2.33 o 
  -2   4   4      429.56      454.18      6.39 o 
  -1   4   4      130.19      128.49      3.22 o 
   0   4   4       53.77       52.35      1.97 o 
   1   4   4      113.24      115.75      2.40 o 
   2   4   4      132.15      120.96      2.52 o 
   3   4   4        2.79        3.23      1.12 o 
   4   4   4     1290.61     1392.80     13.40 o 
   5   4   4       32.59       30.66      1.08 o 
   6   4   4      232.74      241.28      2.70 o 
   7   4   4      148.24      152.35      2.62 o 
   8   4   4       67.78       68.38      1.96 o 
   9   4   4       85.24       86.36      2.95 o 
  10   4   4        1.25        8.68      2.90 o 
  11   4   4        2.78        5.77      2.93 o 
  -7   5   4        0.04        3.64      1.96 o 
  -6   5   4        0.02        1.11      1.96 o 
  -5   5   4       11.19        9.67      1.54 o 
  -4   5   4       22.98       26.81      3.67 o 
  -3   5   4       51.53       54.20      3.33 o 
  -2   5   4        4.17        3.07      1.20 o 
  -1   5   4        0.19        2.38      1.42 o 
   0   5   4      115.42      107.99      4.67 o 
   1   5   4      157.69      155.55      3.31 o 
   2   5   4        9.31        7.53      1.11 o 
   3   5   4        2.03        1.48      0.65 o 
   4   5   4       67.24       72.84      2.12 o 
   5   5   4       43.15       47.78      1.66 o 
   6   5   4       21.94       24.27      2.18 o 
   7   5   4      183.98      158.53      3.03 o 
   8   5   4       27.17       23.75      2.90 o 
   9   5   4      180.69      175.97      5.22 o 
  10   5   4       44.88       52.83      2.79 o 
  11   5   4        7.28       11.73      3.62 o 
  -6   6   4        0.21        4.00      1.83 o 
  -5   6   4        8.20        5.28      3.09 o 
  -4   6   4       67.76       63.46      3.23 o 
  -3   6   4      796.70      872.22     22.97 o 
  -2   6   4       49.67       45.57      4.21 o 
  -1   6   4        0.04        2.57      1.29 o 
   0   6   4       28.14       33.47      1.93 o 
   1   6   4      440.13      455.20      7.93 o 
   2   6   4      136.04      139.91      3.00 o 
   3   6   4      663.12      737.48      7.12 o 
   4   6   4       20.73       16.21      1.34 o 
   5   6   4       32.59       40.65      2.03 o 
   6   6   4        7.31        6.14      1.10 o 
   7   6   4      106.51      111.66      3.35 o 
   8   6   4        5.26        8.35      1.52 o 
   9   6   4       21.11       29.87      2.86 o 
  10   6   4       64.76       62.63      3.48 o 
  11   6   4        0.82        4.46      2.10 o 
  -5   7   4        5.72        6.38      2.11 o 
  -4   7   4       17.71       11.09      3.09 o 
  -3   7   4       45.04       44.87      2.93 o 
  -2   7   4        4.71        3.32      1.01 o 
  -1   7   4      159.48      158.33      4.50 o 
   0   7   4       94.13       98.62      3.11 o 
   1   7   4       39.84       40.27      2.09 o 
   2   7   4       43.28       38.91      3.36 o 
   3   7   4       59.69       60.83      2.46 o 
   4   7   4        6.59        6.51      1.10 o 
   5   7   4       88.56       84.26      2.83 o 
   6   7   4        1.22        2.36      1.38 o 
   7   7   4       34.93       35.94      3.95 o 
   8   7   4       57.79       54.18      4.57 o 
   9   7   4        1.39        1.41      1.81 o 
  10   7   4        3.91        2.48      1.66 o 
  11   7   4        3.54        5.54      2.44 o 
  -4   8   4       28.23       22.86      4.06 o 
  -3   8   4      161.41      127.48      9.60 o 
  -2   8   4      103.91      119.84      9.11 o 
  -1   8   4        0.88        0.62      1.26 o 
   0   8   4       16.16       14.54      1.73 o 
   1   8   4       39.30       45.86      2.65 o 
   2   8   4       40.71       38.36      2.25 o 
   3   8   4       84.13       84.72      3.20 o 
   4   8   4      137.57      139.14      4.08 o 
   5   8   4      330.54      332.75      5.95 o 
   6   8   4       51.79       48.43      3.40 o 
   7   8   4       77.41       76.98      6.03 o 
   8   8   4       67.40       66.08      2.97 o 
   9   8   4       16.76       14.19      1.89 o 
  10   8   4       13.23       12.25      3.20 o 
  11   8   4        3.01        2.32      3.13 o 
  -2   9   4        1.67        2.17      1.65 o 
  -1   9   4        0.83        2.05      1.40 o 
   0   9   4        0.84        1.49      0.82 o 
   1   9   4        7.57        5.95      1.27 o 
   2   9   4        5.42        5.95      1.60 o 
   3   9   4        0.70        0.01      1.32 o 
   4   9   4       58.36       60.90      5.58 o 
   5   9   4       36.06       33.59      3.19 o 
   6   9   4       18.61       22.47      2.40 o 
   7   9   4       21.39       19.55      5.23 o 
   8   9   4       15.20       14.81      3.90 o 
   9   9   4        6.20        4.38      3.18 o 
  10   9   4        7.31        6.17      1.61 o 
  -1  10   4        1.79        3.69      1.18 o 
   0  10   4        2.11       -1.69      1.69 o 
   1  10   4        0.09        2.64      3.49 o 
   2  10   4       56.91       55.52      4.20 o 
   3  10   4        3.02        5.67      2.04 o 
   4  10   4       38.88       39.69      3.93 o 
   5  10   4       20.95       15.18      2.69 o 
   6  10   4       27.88       28.30      3.72 o 
   7  10   4       37.43       39.59      3.36 o 
   8  10   4        0.01       -0.72      1.66 o 
   9  10   4        0.27        2.50      2.17 o 
   2  11   4        9.41        4.89      1.91 o 
   3  11   4        0.00        4.57      1.92 o 
   4  11   4       43.17       43.20      4.12 o 
   5  11   4      132.14      136.54      7.55 o 
   6  11   4       22.69       18.21      3.13 o 
   7  11   4       45.16       45.64      8.44 o 
   8  11   4       14.21        9.57      2.97 o 
  -6  -9   5       13.29        9.40      2.31 o 
  -5  -9   5        7.62        6.15      2.44 o 
  -4  -9   5        0.02       -3.21      3.21 o 
  -3  -9   5        5.26        4.17      1.79 o 
  -8  -8   5        0.48        0.96      2.05 o 
  -7  -8   5      116.14      124.29      5.63 o 
  -6  -8   5       22.91       21.20      3.85 o 
  -5  -8   5        6.73        6.40      1.72 o 
  -4  -8   5        7.60        7.86      2.67 o 
  -3  -8   5        0.21        4.54      1.94 o 
  -2  -8   5        7.81        5.89      2.72 o 
  -1  -8   5      184.12      230.38     12.91 o 
   0  -8   5       87.03       91.13     11.03 o 
  -9  -7   5        7.25        5.07      1.49 o 
  -8  -7   5       84.83       93.93      5.10 o 
  -7  -7   5       97.97       98.60      5.39 o 
  -6  -7   5       16.34       13.34      3.70 o 
  -5  -7   5       10.50       10.63      2.02 o 
  -4  -7   5        8.27        6.78      1.53 o 
  -3  -7   5        0.75        0.65      1.01 o 
  -2  -7   5      143.85      137.45      2.46 o 
  -1  -7   5       72.37       67.50      7.63 o 
   0  -7   5       22.77       39.91      6.54 o 
   1  -7   5        0.36        2.92      1.90 o 
   2  -7   5        1.50        3.85      2.56 o 
 -10  -6   5       38.09       41.74      4.80 o 
  -9  -6   5       28.32       27.67      3.80 o 
  -8  -6   5       13.41       17.21      2.74 o 
  -7  -6   5       14.98       21.35      6.27 o 
  -6  -6   5       11.58        6.97      1.61 o 
  -5  -6   5       80.41       81.74      4.60 o 
  -4  -6   5      188.73      201.32      5.88 o 
  -3  -6   5        0.30        1.81      0.76 o 
  -2  -6   5      234.45      262.12      6.41 o 
  -1  -6   5      135.65      148.00      9.49 o 
   0  -6   5       72.71       72.84      7.92 o 
   1  -6   5        2.04        8.39      2.94 o 
   2  -6   5       28.10       36.66      5.16 o 
   3  -6   5        0.34       -1.61      2.39 o 
   4  -6   5        9.75       16.13      4.46 o 
 -10  -5   5        0.02        0.86      2.28 o 
  -9  -5   5        0.15        5.48      2.51 o 
  -8  -5   5        6.71        2.87      2.15 o 
  -7  -5   5      199.79      178.89      8.06 o 
  -6  -5   5       62.24       56.63      3.20 o 
  -5  -5   5       42.73       39.28      2.63 o 
  -4  -5   5      206.51      218.66      5.82 o 
  -3  -5   5       45.91       47.51      2.05 o 
  -2  -5   5        0.14        2.24      0.66 o 
  -1  -5   5      520.43      561.58      8.99 o 
   0  -5   5       57.34       57.51      4.23 o 
   1  -5   5       67.52       74.98      4.27 o 
   2  -5   5       16.16       24.43      4.20 o 
   3  -5   5        2.06        1.68      1.27 o 
   4  -5   5        7.93        8.55      4.46 o 
   5  -5   5        4.78        0.69      2.32 o 
 -10  -4   5        8.92       10.22      2.65 o 
  -9  -4   5       13.02        7.54      2.62 o 
  -8  -4   5       38.58       35.89      4.90 o 
  -7  -4   5       49.14       44.38      5.58 o 
  -6  -4   5       42.71       47.99      3.44 o 
  -5  -4   5      330.44      341.46      7.83 o 
  -4  -4   5      194.55      200.70      4.53 o 
  -3  -4   5       34.71       29.93      1.77 o 
  -2  -4   5       89.36       97.18      2.64 o 
  -1  -4   5      303.30      329.95      5.09 o 
   0  -4   5       13.08       13.81      1.22 o 
   1  -4   5        2.61        3.76      3.16 o 
   2  -4   5      266.71      284.42      7.73 o 
   3  -4   5        5.37        5.08      1.81 o 
   4  -4   5       41.26       43.08      5.35 o 
   5  -4   5        0.48        4.48      3.03 o 
   6  -4   5        0.14        0.81      1.38 o 
 -10  -3   5       17.65       10.30      4.96 o 
  -9  -3   5        2.38        4.41      2.13 o 
  -8  -3   5       77.34       76.14      5.38 o 
  -7  -3   5       16.53       20.34      3.94 o 
  -6  -3   5        8.83        9.22      1.34 o 
  -5  -3   5      131.96      130.56      3.67 o 
  -4  -3   5        4.30        5.41      1.13 o 
  -3  -3   5       55.24       51.55      2.06 o 
  -2  -3   5      528.24      551.18      5.62 o 
  -1  -3   5      106.53      101.57      2.23 o 
   0  -3   5        0.44        1.40      0.52 o 
   1  -3   5      351.21      386.07      2.36 o 
   2  -3   5        7.57        8.42      5.21 o 
   3  -3   5       84.21       92.17      4.13 o 
   4  -3   5        0.09        0.21      1.38 o 
   5  -3   5        0.24        0.48      0.93 o 
   6  -3   5        3.95        3.75      1.93 o 
   7  -3   5       25.86       16.55      4.11 o 
 -10  -2   5       11.62       11.06      2.82 o 
  -9  -2   5        3.35        6.64      2.15 o 
  -8  -2   5       37.36       37.68      4.43 o 
  -7  -2   5      241.79      243.74      7.66 o 
  -6  -2   5        5.05        4.10      0.91 o 
  -5  -2   5      324.10      346.42      6.16 o 
  -4  -2   5        1.46        3.16      0.72 o 
  -3  -2   5        1.43        1.27      0.74 o 
  -2  -2   5       14.54       13.57      1.20 o 
  -1  -2   5      301.34      334.50      4.77 o 
   0  -2   5        0.67        1.41      0.92 o 
   1  -2   5        2.15        1.17      0.35 o 
   2  -2   5      378.52      398.58      3.24 o 
   3  -2   5       13.08       11.11      0.95 o 
   4  -2   5      115.09      114.75      2.61 o 
   5  -2   5        0.11        0.12      0.66 o 
   6  -2   5       25.13       23.91      2.43 o 
   7  -2   5      252.93      275.70     24.23 o 
 -10  -1   5       59.79       58.09      5.75 o 
  -9  -1   5        0.05        5.13      2.20 o 
  -8  -1   5       27.97       34.40      4.18 o 
  -7  -1   5       97.03      103.82      5.30 o 
  -6  -1   5       14.53       12.88      1.78 o 
  -5  -1   5        1.61        2.79      0.84 o 
  -4  -1   5      374.82      426.73      5.44 o 
  -3  -1   5      329.87      336.21      5.20 o 
  -2  -1   5       41.14       42.54      1.80 o 
  -1  -1   5       15.01       17.88      1.09 o 
   0  -1   5       11.33        7.66      0.92 o 
   1  -1   5        0.01        0.53      0.60 o 
   2  -1   5       59.59       57.33      1.54 o 
   3  -1   5      335.40      358.05      3.37 o 
   4  -1   5        9.48        9.54      0.91 o 
   5  -1   5      174.45      186.59      3.73 o 
   6  -1   5       21.36       22.98      1.76 o 
   7  -1   5       75.05       76.85      3.17 o 
   8  -1   5        7.23        3.10      1.62 o 
 -10   0   5       20.26        9.72      4.30 o 
  -9   0   5       13.62       16.68      5.45 o 
  -8   0   5       25.96       28.59      4.06 o 
  -7   0   5       25.04       16.57      3.72 o 
  -6   0   5       36.89       32.66      2.47 o 
  -5   0   5       29.52       34.04      2.83 o 
  -4   0   5      143.39      142.61      3.28 o 
  -3   0   5      299.93      331.75      5.17 o 
  -2   0   5        6.04        8.28      0.94 o 
  -1   0   5     1479.82     1560.28      9.68 o 
   0   0   5     1175.69     1175.18     17.46 o 
   1   0   5     2713.98     2953.40     19.62 o 
   2   0   5      128.30      136.91      2.31 o 
   3   0   5        7.86        9.29      0.84 o 
   4   0   5        5.74        6.05      1.08 o 
   5   0   5        9.71       10.02      1.10 o 
   6   0   5       85.72       90.84      2.26 o 
   7   0   5      313.92      362.37      8.22 o 
   8   0   5        0.07        1.43      0.70 o 
   9   0   5        7.00        6.13      2.18 o 
  -9   1   5        7.39        7.00      2.00 o 
  -8   1   5       17.13       19.64      3.48 o 
  -7   1   5       21.77       23.45      3.36 o 
  -6   1   5       18.85       23.22      3.17 o 
  -5   1   5      180.18      188.33      4.53 o 
  -4   1   5      324.24      330.38      5.02 o 
  -3   1   5       21.12       19.44      1.50 o 
  -2   1   5      326.81      356.23      5.07 o 
  -1   1   5      500.97      544.86      5.05 o 
   0   1   5      380.97      387.93      3.90 o 
   1   1   5      517.42      550.69      4.43 o 
   2   1   5      118.83      115.30      2.20 o 
   3   1   5       24.49       25.43      1.28 o 
   4   1   5      155.05      154.06      3.87 o 
   5   1   5      336.30      328.67      5.37 o 
   6   1   5        1.55        3.42      0.82 o 
   7   1   5       42.16       41.61      1.55 o 
   8   1   5       25.36       23.65      2.35 o 
   9   1   5        2.42        3.66      2.31 o 
  -9   2   5       10.26        7.65      2.33 o 
  -8   2   5        0.09        2.12      3.08 o 
  -7   2   5        2.76        5.26      1.92 o 
  -6   2   5      161.63      179.72      7.40 o 
  -5   2   5       46.09       47.01      2.48 o 
  -4   2   5       46.66       52.99      2.30 o 
  -3   2   5        4.55        5.24      1.01 o 
  -2   2   5      210.99      205.15      3.77 o 
  -1   2   5        0.27        1.30      0.51 o 
   0   2   5     1146.12     1161.18      7.84 o 
   1   2   5      121.95      134.47      2.24 o 
   2   2   5        6.58        7.72      0.92 o 
   3   2   5      180.96      195.19      2.39 o 
   4   2   5       43.70       42.09      2.48 o 
   5   2   5       55.92       58.96      3.07 o 
   6   2   5      279.62      280.46      7.19 o 
   7   2   5       94.37       91.55      4.29 o 
   8   2   5       66.29       63.22      3.94 o 
   9   2   5       11.22        8.70      2.97 o 
  10   2   5        6.93        6.99      2.58 o 
  -8   3   5        1.38       -0.48      2.62 o 
  -7   3   5       25.56       20.57      3.44 o 
  -6   3   5        6.74        5.51      3.29 o 
  -5   3   5        1.75        2.88      1.69 o 
  -4   3   5        0.37        0.50      1.21 o 
  -3   3   5       38.59       42.21      2.32 o 
  -2   3   5      102.58      114.27      3.14 o 
  -1   3   5       89.64       92.95      2.69 o 
   0   3   5       69.84       69.64      2.22 o 
   1   3   5       81.03       80.86      2.40 o 
   2   3   5      376.22      399.53      8.16 o 
   3   3   5       85.15       83.13      1.96 o 
   4   3   5      246.68      279.96      6.93 o 
   5   3   5       21.32       22.71      1.98 o 
   6   3   5       11.33        7.48      1.51 o 
   7   3   5       40.25       37.49      3.10 o 
   8   3   5       35.87       30.09      5.03 o 
   9   3   5        0.02        2.56      1.40 o 
  10   3   5        5.06        6.90      2.39 o 
  -7   4   5       23.95       32.70      4.04 o 
  -6   4   5        0.59        0.87      3.80 o 
  -5   4   5        9.17        8.23      2.45 o 
  -4   4   5       37.53       37.76      3.22 o 
  -3   4   5        1.39        2.87      1.25 o 
  -2   4   5        7.05        7.33      1.15 o 
  -1   4   5      367.45      379.90      5.85 o 
   0   4   5       98.74       99.36      2.86 o 
   1   4   5       62.96       67.37      2.50 o 
   2   4   5      215.38      239.54      3.73 o 
   3   4   5        0.26        2.31      0.71 o 
   4   4   5       30.90       24.15      1.34 o 
   5   4   5       43.49       41.94      1.56 o 
   6   4   5        3.87        6.44      2.25 o 
   7   4   5       15.82       11.54      1.97 o 
   8   4   5        2.81        3.37      1.60 o 
   9   4   5       13.68       13.92      3.39 o 
  10   4   5       17.16       16.67     15.87 o 
  11   4   5       23.49       13.94      3.37 o 
  -7   5   5        0.64        0.51      1.95 o 
  -6   5   5       31.06       25.66      3.62 o 
  -5   5   5       46.30       42.91      5.40 o 
  -4   5   5        4.51        5.92      1.47 o 
  -3   5   5       15.12       15.93      2.04 o 
  -2   5   5        5.32        3.88      1.41 o 
  -1   5   5        3.59        5.11      1.16 o 
   0   5   5      196.68      208.27      3.76 o 
   1   5   5        4.47        4.37      0.77 o 
   2   5   5      874.52      948.65     11.00 o 
   3   5   5        3.74        4.82      0.64 o 
   4   5   5       14.59       15.54      1.18 o 
   5   5   5       25.06       24.58      1.31 o 
   6   5   5        1.55        1.30      0.66 o 
   7   5   5      149.07      143.67      3.12 o 
   8   5   5        2.00        0.59      0.33 o 
   9   5   5      173.21      174.13      8.76 o 
  10   5   5       12.74        4.55      1.57 o 
  11   5   5       16.28       13.41      5.55 o 
  -6   6   5        1.14        2.89      1.98 o 
  -5   6   5        2.87        3.89      1.70 o 
  -4   6   5        0.61        3.68      1.22 o 
  -3   6   5      105.84      103.00      4.15 o 
  -2   6   5        0.08        2.90      0.77 o 
  -1   6   5       71.52       77.52      2.77 o 
   0   6   5       28.70       30.01      1.94 o 
   1   6   5       73.17       85.04      3.39 o 
   2   6   5       19.47       18.43      1.38 o 
   3   6   5      450.13      460.21      5.24 o 
   4   6   5        1.39        2.56      1.06 o 
   5   6   5      319.78      346.97      6.41 o 
   6   6   5      196.62      202.13      4.43 o 
   7   6   5        0.13        1.39      0.50 o 
   8   6   5      236.29      235.80      5.91 o 
   9   6   5       20.43       16.98      1.96 o 
  10   6   5        2.12        2.99      1.63 o 
  11   6   5       13.44       24.30      6.20 o 
  -5   7   5        1.81        4.48      2.65 o 
  -4   7   5        3.73        4.08      1.22 o 
  -3   7   5       36.88       43.86      4.55 o 
  -2   7   5        7.97        6.31      1.46 o 
  -1   7   5       11.80       15.89      2.56 o 
   0   7   5       32.59       31.23      2.27 o 
   1   7   5        2.89        3.62      1.16 o 
   2   7   5        0.24        2.38      0.71 o 
   3   7   5       60.54       59.65      3.26 o 
   4   7   5        0.54        1.77      2.25 o 
   5   7   5       17.08       16.82      1.66 o 
   6   7   5      269.50      248.43      6.88 o 
   7   7   5       11.05       12.65      1.87 o 
   8   7   5      228.28      210.78      6.18 o 
   9   7   5        9.72       10.07      3.02 o 
  10   7   5        0.00        5.05      2.32 o 
  11   7   5       11.39       10.53      3.64 o 
  -4   8   5      166.19      169.16     15.04 o 
  -3   8   5       47.46       35.04      3.90 o 
  -2   8   5       21.26       23.05      4.38 o 
  -1   8   5        0.23        0.75      1.13 o 
   0   8   5       31.20       31.69      2.88 o 
   1   8   5        0.66        2.72      1.61 o 
   2   8   5      231.86      236.12      5.22 o 
   3   8   5        9.36       12.05      1.75 o 
   4   8   5       11.66       15.80      3.60 o 
   5   8   5       50.18       50.55      2.80 o 
   6   8   5        0.54        2.25      0.75 o 
   7   8   5       78.91       75.89      3.34 o 
   8   8   5        1.08        2.47      0.92 o 
   9   8   5        0.39        2.69      1.19 o 
  10   8   5        1.15        3.11      1.42 o 
  -2   9   5       45.91       40.08      7.33 o 
  -1   9   5       53.71       52.99      5.21 o 
   0   9   5       25.55       24.04      3.88 o 
   1   9   5        8.56        7.53      1.59 o 
   2   9   5        7.67        5.77      2.95 o 
   3   9   5       87.46       89.93      5.18 o 
   4   9   5       19.24       16.19      3.04 o 
   5   9   5       13.70       12.49      1.60 o 
   6   9   5       16.71       12.22      1.73 o 
   7   9   5       18.82       16.32      2.05 o 
   8   9   5       22.99       26.22      2.35 o 
   9   9   5        1.10        2.47      1.89 o 
  10   9   5        3.70        3.95      1.73 o 
  -1  10   5        0.84        2.38      2.12 o 
   0  10   5        0.13        3.06      1.77 o 
   1  10   5        0.17        0.75      1.42 o 
   2  10   5        3.44        0.78      1.23 o 
   3  10   5       35.50       35.44      3.49 o 
   4  10   5        1.36        0.98      0.94 o 
   5  10   5       39.28       37.02      3.94 o 
   6  10   5        3.70        4.66      2.18 o 
   7  10   5        1.97        3.95      1.49 o 
   8  10   5        2.70        3.78      1.58 o 
   9  10   5        8.93       16.37      8.04 o 
   2  11   5       14.36       11.61      3.24 o 
   3  11   5       25.37       28.79      3.31 o 
   4  11   5        7.98        4.10      2.28 o 
   5  11   5       37.64       36.68     10.90 o 
   6  11   5        5.08        4.78      1.63 o 
   7  11   5       46.70       51.42      6.37 o 
   8  11   5        5.38        3.03      1.64 o 
  -7  -8   6       31.24       36.80      4.46 o 
  -6  -8   6        0.30        0.32      2.99 o 
  -5  -8   6        0.93        3.00      1.60 o 
  -4  -8   6        0.63        3.46      2.73 o 
  -3  -8   6       30.59       36.80      5.76 o 
  -2  -8   6        0.05        0.81      1.69 o 
  -1  -8   6       11.65       13.56      4.21 o 
  -8  -7   6       11.53       13.61      2.43 o 
  -7  -7   6        5.02        8.35      2.28 o 
  -6  -7   6        1.06        4.75      2.02 o 
  -5  -7   6       11.93        7.57      1.77 o 
  -4  -7   6        9.36        8.95      1.50 o 
  -3  -7   6       50.91       44.47      8.09 o 
  -2  -7   6       25.18       26.81      4.67 o 
  -1  -7   6      209.94      266.42     25.05 o 
   0  -7   6        1.54        1.78      2.36 o 
   1  -7   6       19.46       15.03      3.58 o 
  -9  -6   6        2.57       -1.33      2.93 o 
  -8  -6   6       29.67       25.28      3.24 o 
  -7  -6   6       76.36       77.35     10.31 o 
  -6  -6   6       28.38       30.80      3.51 o 
  -5  -6   6        0.32        3.15      2.44 o 
  -4  -6   6       18.35       14.74      2.15 o 
  -3  -6   6      170.24      169.36      5.36 o 
  -2  -6   6       38.74       37.03      1.89 o 
  -1  -6   6      499.79      575.97     15.50 o 
   0  -6   6        8.31        6.43      2.03 o 
   1  -6   6        5.56        7.55      3.03 o 
   2  -6   6        2.71       -2.15      2.67 o 
   3  -6   6        1.20        0.36      2.47 o 
  -9  -5   6        5.07        4.07      1.78 o 
  -8  -5   6       31.09       32.34      4.88 o 
  -7  -5   6      125.82      110.75      7.21 o 
  -6  -5   6       24.85       21.58      3.52 o 
  -5  -5   6      173.25      164.14      6.48 o 
  -4  -5   6       74.16       68.07      3.17 o 
  -3  -5   6       66.70       69.53      4.12 o 
  -2  -5   6      510.27      530.09     14.36 o 
  -1  -5   6       71.38       69.28      2.20 o 
   0  -5   6       74.56       88.14      6.88 o 
   1  -5   6       11.61       20.82      3.97 o 
   2  -5   6       29.48       27.35      6.14 o 
   3  -5   6       20.93       13.34      5.94 o 
   4  -5   6        1.15        0.32      2.28 o 
 -10  -4   6       27.49       25.95      3.57 o 
  -9  -4   6        4.85        5.56      2.44 o 
  -8  -4   6        1.57        2.11      1.53 o 
  -7  -4   6        3.00        3.00      2.18 o 
  -6  -4   6      387.64      386.76     12.26 o 
  -5  -4   6        0.16        1.11      1.85 o 
  -4  -4   6      367.54      372.12      8.30 o 
  -3  -4   6       46.76       49.44      3.26 o 
  -2  -4   6      427.10      447.56      6.25 o 
  -1  -4   6       43.64       42.21      2.48 o 
   0  -4   6        0.89        0.56      1.44 o 
   1  -4   6       28.99       30.20      2.99 o 
   2  -4   6       87.22      105.50     14.88 o 
   3  -4   6       40.70       46.96      4.93 o 
   4  -4   6       17.48       19.11      2.29 o 
   5  -4   6        4.41        2.72      1.64 o 
 -10  -3   6       11.90        6.23      2.01 o 
  -9  -3   6        2.29        5.32      2.04 o 
  -8  -3   6      378.67      369.98     25.16 o 
  -7  -3   6      149.63      143.71      7.61 o 
  -6  -3   6      163.22      157.16      6.10 o 
  -5  -3   6       13.48       13.66      1.93 o 
  -4  -3   6       33.10       30.32      2.30 o 
  -3  -3   6        8.18        9.84      0.94 o 
  -2  -3   6      653.24      696.32     12.97 o 
  -1  -3   6       30.75       34.11      2.31 o 
   0  -3   6       79.69       82.42      2.13 o 
   1  -3   6       17.71       20.83      1.57 o 
   2  -3   6       48.11       55.27      3.22 o 
   3  -3   6        0.63        1.15      1.44 o 
   4  -3   6       49.55       56.93      3.73 o 
   5  -3   6       16.08        9.74      5.28 o 
   6  -3   6       21.31       23.32      3.42 o 
 -10  -2   6        1.81        2.33      1.49 o 
  -9  -2   6      108.34      110.25      8.63 o 
  -8  -2   6        8.09       11.24      5.77 o 
  -7  -2   6       67.20       65.54      5.23 o 
  -6  -2   6      132.16      147.27     13.66 o 
  -5  -2   6       25.23       22.11      2.19 o 
  -4  -2   6      262.15      252.75      5.04 o 
  -3  -2   6       27.68       21.74      1.51 o 
  -2  -2   6      175.16      192.72      3.56 o 
  -1  -2   6       16.49       18.48      1.28 o 
   0  -2   6      212.64      235.41      3.28 o 
   1  -2   6       21.95       20.18      1.32 o 
   2  -2   6       66.08       70.08      1.85 o 
   3  -2   6       65.27       64.63      1.87 o 
   4  -2   6      161.78      169.66      3.70 o 
   5  -2   6        7.85        7.75      0.94 o 
   6  -2   6       28.04       36.16      2.11 o 
   7  -2   6      128.34      123.51      5.79 o 
  -9  -1   6      108.45      124.53     18.06 o 
  -8  -1   6        0.01        3.62      1.72 o 
  -7  -1   6       24.13       20.70      3.77 o 
  -6  -1   6       34.50       33.88      3.40 o 
  -5  -1   6       55.90       51.14      2.66 o 
  -4  -1   6       21.43       21.13      1.68 o 
  -3  -1   6      178.67      179.48      3.45 o 
  -2  -1   6        8.79       12.80      1.15 o 
  -1  -1   6       31.82       27.49      1.39 o 
   0  -1   6      304.16      342.02      4.82 o 
   1  -1   6       50.70       51.44      1.60 o 
   2  -1   6       51.30       54.48      1.61 o 
   3  -1   6       44.04       38.75      1.46 o 
   4  -1   6       85.46       82.79      2.50 o 
   5  -1   6       27.89       31.37      1.49 o 
   6  -1   6       75.45       77.97      2.19 o 
   7  -1   6       70.24       68.40      4.13 o 
   8  -1   6       11.58       15.06      2.71 o 
  -9   0   6       49.30       57.80      4.92 o 
  -8   0   6        5.31        4.67      1.84 o 
  -7   0   6       70.32       75.16      6.75 o 
  -6   0   6       12.53       12.17      3.92 o 
  -5   0   6       37.50       34.22      2.10 o 
  -4   0   6       61.62       62.15      2.43 o 
  -3   0   6        4.29        4.65      1.15 o 
  -2   0   6        4.03        7.42      1.18 o 
  -1   0   6      103.27      115.20      2.77 o 
   0   0   6        0.23        2.21      0.72 o 
   1   0   6       11.06       12.04      0.98 o 
   2   0   6       44.58       46.14      1.44 o 
   3   0   6       22.89       23.35      1.07 o 
   4   0   6       54.51       57.59      1.88 o 
   5   0   6      117.82      124.71      2.80 o 
   6   0   6      847.43      962.60     19.43 o 
   7   0   6      130.10      137.42      6.02 o 
   8   0   6       10.84       10.56      4.49 o 
   9   0   6        1.67        4.14      1.97 o 
  -9   1   6        4.96        3.92      1.95 o 
  -8   1   6        1.58        3.56      1.98 o 
  -7   1   6        2.27        3.92      1.50 o 
  -6   1   6        4.50        3.29      1.18 o 
  -5   1   6      262.71      261.98      5.44 o 
  -4   1   6       46.96       48.05      3.45 o 
  -3   1   6      190.32      201.95      3.88 o 
  -2   1   6       11.64       13.37      1.05 o 
  -1   1   6       30.84       34.27      1.67 o 
   0   1   6       63.93       56.66      1.96 o 
   1   1   6       71.39       64.68      1.85 o 
   2   1   6        0.12        0.82      0.70 o 
   3   1   6        0.00        1.31      0.65 o 
   4   1   6       76.73       71.96      1.69 o 
   5   1   6       36.08       39.03      2.54 o 
   6   1   6       10.92       12.19      2.05 o 
   7   1   6       25.16       26.26      2.87 o 
   8   1   6        0.14        0.90      0.64 o 
   9   1   6        3.74        1.34      1.91 o 
  -8   2   6        0.04        2.49      1.78 o 
  -7   2   6        2.84        1.31      1.27 o 
  -6   2   6       18.66       18.34      3.00 o 
  -5   2   6      139.24      150.20      6.21 o 
  -4   2   6        8.88        8.20      1.25 o 
  -3   2   6       50.35       56.65      2.30 o 
  -2   2   6      244.41      268.67      4.68 o 
  -1   2   6       57.89       48.33      1.95 o 
   0   2   6      732.60      784.21      9.99 o 
   1   2   6      400.51      454.32      5.58 o 
   2   2   6      101.09      114.52      2.22 o 
   3   2   6      191.17      208.66      3.02 o 
   4   2   6        1.19        2.93      1.36 o 
   5   2   6       33.92       32.10      2.30 o 
   6   2   6      622.29      663.35     23.23 o 
   7   2   6       62.35       63.47      4.91 o 
   8   2   6       29.98       25.50      9.13 o 
   9   2   6       13.85       10.53      4.81 o 
  10   2   6        4.02        4.42      2.44 o 
  -8   3   6        0.51       -2.09      2.09 o 
  -7   3   6       18.17       12.35      3.76 o 
  -6   3   6      116.62      121.21      5.82 o 
  -5   3   6       15.43       16.82      5.04 o 
  -4   3   6      141.43      143.85      5.06 o 
  -3   3   6       45.48       48.73      2.57 o 
  -2   3   6        9.56       13.71      1.62 o 
  -1   3   6       87.06       88.10      2.72 o 
   0   3   6      291.11      284.87      4.54 o 
   1   3   6       18.87       14.89      1.03 o 
   2   3   6      306.26      296.40      5.24 o 
   3   3   6       19.19       20.11      2.17 o 
   4   3   6        5.93        6.77      1.94 o 
   5   3   6       28.39       28.59      3.27 o 
   6   3   6       10.10       11.72      1.88 o 
   7   3   6       29.59       26.25      4.16 o 
   8   3   6       27.01       27.56      5.46 o 
   9   3   6        3.78        1.69      1.47 o 
  10   3   6        0.93        2.47      3.20 o 
  -7   4   6       15.17       10.97      3.29 o 
  -6   4   6       60.58       62.86      6.42 o 
  -5   4   6        3.18        5.83      2.44 o 
  -4   4   6       11.96        9.55      2.82 o 
  -3   4   6       27.48       30.79      2.58 o 
  -2   4   6       15.49       13.83      1.48 o 
  -1   4   6      200.81      202.96      3.87 o 
   0   4   6       74.45       71.72      3.49 o 
   1   4   6       16.04       20.70      1.41 o 
   2   4   6       56.17       57.03      2.57 o 
   3   4   6      102.43      112.10      2.18 o 
   4   4   6       46.05       47.62      1.69 o 
   5   4   6      103.09      102.21      5.84 o 
   6   4   6       76.16       71.80      3.90 o 
   7   4   6      171.24      170.14      6.02 o 
   8   4   6       40.86       42.09      4.90 o 
   9   4   6        1.00        3.53      2.09 o 
  10   4   6       43.08       49.38      5.48 o 
  -6   5   6        4.79        6.55      2.35 o 
  -5   5   6        4.36        6.95      2.18 o 
  -4   5   6        0.26        3.47      1.49 o 
  -3   5   6        2.55        1.60      1.37 o 
  -2   5   6       66.94       66.95      2.77 o 
  -1   5   6        3.13        3.41      1.34 o 
   0   5   6        4.63        5.41      1.24 o 
   1   5   6       41.08       42.25      2.22 o 
   2   5   6        0.00        1.02      0.74 o 
   3   5   6       15.76       16.19      1.22 o 
   4   5   6      155.22      152.29      2.92 o 
   5   5   6        1.54        1.86      0.54 o 
   6   5   6        3.71        1.47      0.91 o 
   7   5   6        4.72        2.58      2.92 o 
   8   5   6        9.24        6.83      2.25 o 
   9   5   6        2.81        2.75      1.87 o 
  10   5   6        9.27        7.69      3.13 o 
  -6   6   6        4.22        2.51      2.07 o 
  -5   6   6        4.98        5.28      2.42 o 
  -4   6   6        0.84        3.62      2.57 o 
  -3   6   6       16.01       21.90      2.75 o 
  -2   6   6       19.96       16.64      3.51 o 
  -1   6   6       34.72       33.10      2.95 o 
   0   6   6        2.20        3.84      1.01 o 
   1   6   6        0.05        1.11      1.51 o 
   2   6   6       12.26       10.85      1.80 o 
   3   6   6       91.08       95.03      2.89 o 
   4   6   6        9.97       11.70      1.18 o 
   5   6   6       19.68       24.97      2.03 o 
   6   6   6        3.39        5.26      1.57 o 
   7   6   6        1.02        0.27      0.67 o 
   8   6   6       14.90       15.90      3.80 o 
   9   6   6       39.64       39.45      5.58 o 
  10   6   6       15.63       21.69      4.77 o 
  -5   7   6        1.05        0.92      3.54 o 
  -4   7   6        4.32        3.98      2.23 o 
  -3   7   6       17.11       21.85      3.61 o 
  -2   7   6        3.27        3.42      1.64 o 
  -1   7   6        0.34        2.43      1.05 o 
   0   7   6       15.79       12.40      2.11 o 
   1   7   6      114.50      123.78      4.54 o 
   2   7   6       55.85       49.72      2.33 o 
   3   7   6       14.36       13.34      1.48 o 
   4   7   6        5.59        5.84      1.12 o 
   5   7   6       24.84       21.85      2.16 o 
   6   7   6      145.20      140.73      3.74 o 
   7   7   6        0.47        1.31      0.99 o 
   8   7   6      135.12      125.09      4.27 o 
   9   7   6        1.46        3.40      2.91 o 
  10   7   6        0.70        1.08      1.85 o 
  -3   8   6        0.70        2.41      2.57 o 
  -2   8   6        1.88        3.82      2.02 o 
  -1   8   6        9.44       12.13      6.76 o 
   0   8   6        0.00        3.46      2.16 o 
   1   8   6       72.18       80.08      4.48 o 
   2   8   6      252.90      248.81     10.34 o 
   3   8   6        6.42        5.13      2.21 o 
   4   8   6      153.55      164.83      5.23 o 
   5   8   6       33.76       31.08      2.18 o 
   6   8   6        3.43        2.78      0.93 o 
   7   8   6       61.34       58.25      2.97 o 
   8   8   6       34.52       30.11      2.36 o 
   9   8   6       24.35       21.29      4.38 o 
  10   8   6        7.40        5.32      2.62 o 
  -2   9   6        1.96        4.76      1.80 o 
  -1   9   6        2.13        1.09      1.95 o 
   0   9   6        1.07        3.82      1.51 o 
   1   9   6        2.15        2.06      2.02 o 
   2   9   6       34.86       28.77      4.03 o 
   3   9   6       13.76       17.98      2.35 o 
   4   9   6        1.03        0.90      0.96 o 
   5   9   6       56.70       53.50      5.37 o 
   6   9   6       20.38       20.65      3.02 o 
   7   9   6       78.22       67.78      3.84 o 
   8   9   6        4.43        5.11      1.42 o 
   9   9   6        0.49        3.19      1.48 o 
  10   9   6       29.65       26.31      5.38 o 
   0  10   6       17.52       20.58      3.69 o 
   1  10   6       82.87       82.74      7.45 o 
   2  10   6        7.58        2.15      1.57 o 
   3  10   6        3.94        4.27      2.15 o 
   4  10   6        1.90        6.65      2.55 o 
   5  10   6        0.11        0.63      1.76 o 
   6  10   6        1.82        5.39      2.31 o 
   7  10   6       23.74       21.35      4.26 o 
   8  10   6       17.63       18.49     20.71 o 
   9  10   6        2.33        3.38      2.08 o 
   2  11   6       10.67        6.28      3.55 o 
   3  11   6        0.03        2.84      0.80 o 
   4  11   6        2.83        5.12      2.35 o 
   5  11   6        0.10        0.16      2.71 o 
   6  11   6        0.00        1.91      2.15 o 
   7  11   6        0.74       -0.85      4.00 o 
   8  11   6        0.48       -0.17      2.67 o 
  -7  -7   7        8.37        4.16      1.49 o 
  -6  -7   7        0.02        3.83      2.26 o 
  -5  -7   7        0.07        3.17      1.19 o 
  -4  -7   7        6.87        5.89      1.97 o 
  -3  -7   7        4.36        3.08      2.89 o 
  -2  -7   7        4.87        4.17      2.33 o 
  -1  -7   7        0.03       -0.47      2.65 o 
   0  -7   7        7.03       12.70      3.43 o 
  -8  -6   7        0.52        4.49      1.80 o 
  -7  -6   7       45.20       48.51      4.17 o 
  -6  -6   7        2.28        3.04      1.32 o 
  -5  -6   7        6.41        6.31      2.21 o 
  -4  -6   7       24.13       25.54      2.16 o 
  -3  -6   7       56.71       51.22      4.01 o 
  -2  -6   7      112.35      108.34      4.58 o 
  -1  -6   7        5.32        5.02      1.45 o 
   0  -6   7        2.29       -0.09      2.86 o 
   1  -6   7       25.40       30.92      5.06 o 
   2  -6   7        2.10        0.83      1.43 o 
  -9  -5   7        1.77        4.43      2.13 o 
  -8  -5   7        0.00       -0.37      1.50 o 
  -7  -5   7        6.30        3.26      5.05 o 
  -6  -5   7       20.16       13.84      2.92 o 
  -5  -5   7      261.72      288.04      5.99 o 
  -4  -5   7        3.77        4.15      1.54 o 
  -3  -5   7        5.62        9.15      2.08 o 
  -2  -5   7      254.96      258.45     10.43 o 
  -1  -5   7       48.76       47.42      1.66 o 
   0  -5   7        5.27        3.76      2.34 o 
   1  -5   7       46.49       48.20      5.76 o 
   2  -5   7        3.81        2.30      2.33 o 
   3  -5   7       11.23       12.55      4.14 o 
  -9  -4   7        8.35        4.76      2.29 o 
  -8  -4   7        3.39        0.59      2.14 o 
  -7  -4   7       10.87       13.24      3.28 o 
  -6  -4   7       78.18       94.13      4.81 o 
  -5  -4   7        7.03        7.11      1.74 o 
  -4  -4   7        7.89       10.49      2.85 o 
  -3  -4   7        5.66        4.69      0.91 o 
  -2  -4   7      229.13      247.38      8.90 o 
  -1  -4   7      114.44      109.67      3.14 o 
   0  -4   7        9.78        9.86      1.28 o 
   1  -4   7        0.00        0.11      0.85 o 
   2  -4   7        6.13        3.23      1.38 o 
   3  -4   7       57.70       60.98      5.31 o 
   4  -4   7       27.24       16.96      5.15 o 
   5  -4   7        5.68        2.37      3.22 o 
  -9  -3   7        3.69        5.24      1.86 o 
  -8  -3   7        2.50        2.38      3.06 o 
  -7  -3   7       51.53       55.43      8.23 o 
  -6  -3   7        0.30       -1.85      1.85 o 
  -5  -3   7      117.61      119.65      6.33 o 
  -4  -3   7        5.84        4.62      1.08 o 
  -3  -3   7      815.15      896.63     16.50 o 
  -2  -3   7      831.28      863.31     10.24 o 
  -1  -3   7        0.81        2.19      0.66 o 
   0  -3   7       80.46       86.76      2.45 o 
   1  -3   7        0.02        0.40      0.55 o 
   2  -3   7       70.08       63.73      6.05 o 
   3  -3   7        0.80        1.41      0.96 o 
   4  -3   7        0.10       -0.20      1.14 o 
   5  -3   7        2.23        6.73      2.93 o 
  -9  -2   7        1.10        3.86      1.52 o 
  -8  -2   7        9.71        7.77      2.35 o 
  -7  -2   7        7.44        4.29      1.39 o 
  -6  -2   7       53.28       51.18      5.26 o 
  -5  -2   7        7.12       10.23      1.84 o 
  -4  -2   7      285.70      280.32      8.49 o 
  -3  -2   7        0.56        1.04      0.91 o 
  -2  -2   7      401.66      419.40      6.52 o 
  -1  -2   7       11.42       12.92      1.41 o 
   0  -2   7        1.62        2.01      0.55 o 
   1  -2   7        2.05        1.50      0.45 o 
   2  -2   7        7.16        7.25      1.01 o 
   3  -2   7       65.08       54.35      2.20 o 
   4  -2   7       55.05       59.26      3.20 o 
   5  -2   7        0.52        1.28      1.12 o 
   6  -2   7        0.94        2.04      2.13 o 
  -9  -1   7       54.39       58.26     14.34 o 
  -8  -1   7      193.61      199.15      8.27 o 
  -7  -1   7        1.75        0.79      2.03 o 
  -6  -1   7       76.41       81.19      4.93 o 
  -5  -1   7       12.12       11.69      2.29 o 
  -4  -1   7        0.79       -1.09      1.32 o 
  -3  -1   7      636.49      687.40      9.77 o 
  -2  -1   7       94.67       85.34      2.43 o 
  -1  -1   7       92.01       85.21      2.43 o 
   0  -1   7       21.85       26.97      1.58 o 
   1  -1   7        0.29        0.69      0.48 o 
   2  -1   7        1.98        1.57      0.65 o 
   3  -1   7       83.74       86.65      2.31 o 
   4  -1   7      150.58      156.33      3.61 o 
   5  -1   7        0.41        0.73      0.33 o 
   6  -1   7        7.02        7.61      1.08 o 
   7  -1   7       15.47       19.07      2.62 o 
  -9   0   7       19.00       15.33      3.55 o 
  -8   0   7        5.69        3.63      1.98 o 
  -7   0   7       32.84       27.72      4.27 o 
  -6   0   7        0.06       -1.19      2.08 o 
  -5   0   7        8.22        8.18      1.81 o 
  -4   0   7       17.19       15.43      1.79 o 
  -3   0   7      108.36      102.66      3.40 o 
  -2   0   7       32.17       28.10      1.64 o 
  -1   0   7       80.95       81.50      2.36 o 
   0   0   7       14.07       16.36      1.31 o 
   1   0   7      137.18      134.85      2.57 o 
   2   0   7        7.58       10.45      0.88 o 
   3   0   7       41.68       40.27      1.54 o 
   4   0   7       17.34       17.46      1.84 o 
   5   0   7        6.27        7.30      1.24 o 
   6   0   7      180.39      200.58      3.74 o 
   7   0   7        5.17        2.59      1.15 o 
   8   0   7       37.60       49.62      6.01 o 
  -8   1   7        0.50        4.49      1.98 o 
  -7   1   7        3.86        4.36      2.43 o 
  -6   1   7       13.63        8.26      2.37 o 
  -5   1   7       15.66       21.40      3.63 o 
  -4   1   7       32.25       33.37      3.12 o 
  -3   1   7       31.33       31.07      2.14 o 
  -2   1   7      220.12      201.92      3.82 o 
  -1   1   7        0.20        2.02      0.66 o 
   0   1   7        2.02        3.77      0.88 o 
   1   1   7       99.46      109.32      2.40 o 
   2   1   7       60.16       62.70      1.72 o 
   3   1   7        3.29        1.64      0.56 o 
   4   1   7       38.90       42.56      1.33 o 
   5   1   7      242.89      265.43      6.63 o 
   6   1   7      354.25      390.06     11.34 o 
   7   1   7        0.11        1.55      1.50 o 
   8   1   7       11.65       16.03     15.30 o 
  -8   2   7        0.23       -1.22      2.10 o 
  -7   2   7        3.13        6.91      1.71 o 
  -6   2   7        1.45        0.06      3.46 o 
  -5   2   7       43.36       41.18      3.79 o 
  -4   2   7        1.89        1.81      1.34 o 
  -3   2   7        6.50       10.80      1.38 o 
  -2   2   7       17.27       10.53      1.87 o 
  -1   2   7      195.22      210.68      3.68 o 
   0   2   7      234.35      243.21      3.78 o 
   1   2   7        5.48        5.56      0.91 o 
   2   2   7        0.74        0.96      0.63 o 
   3   2   7        0.05        0.77      0.87 o 
   4   2   7        5.78        7.41      1.45 o 
   5   2   7     1269.93     1415.81     29.37 o 
   6   2   7      778.84      856.15     22.11 o 
   7   2   7       93.56       77.10      6.13 o 
   8   2   7       44.60       44.89      4.78 o 
   9   2   7        2.63        1.76      1.91 o 
  -7   3   7        0.15       -2.18      2.18 o 
  -6   3   7       66.63       69.57      5.49 o 
  -5   3   7        0.46       -1.00      3.08 o 
  -4   3   7       12.90        9.05      2.07 o 
  -3   3   7       10.81       11.75      2.73 o 
  -2   3   7       29.63       28.22      2.11 o 
  -1   3   7        0.45        1.46      0.57 o 
   0   3   7      131.49      139.89      4.97 o 
   1   3   7       34.03       39.05      2.14 o 
   2   3   7       38.80       29.95      1.62 o 
   3   3   7      410.21      447.51      3.89 o 
   4   3   7       40.15       38.90      2.60 o 
   5   3   7        0.75       -1.08      1.44 o 
   6   3   7        1.79        3.21      2.44 o 
   7   3   7      153.31      156.45      7.75 o 
   8   3   7       11.21       10.60      3.57 o 
   9   3   7        4.11        1.88      2.88 o 
  -7   4   7       14.29       23.22      3.54 o 
  -6   4   7       21.34       24.77      6.02 o 
  -5   4   7        0.04        2.70      1.31 o 
  -4   4   7        0.55        1.57      3.42 o 
  -3   4   7       58.06       60.49      4.60 o 
  -2   4   7        3.14        4.12      1.10 o 
  -1   4   7      399.23      410.14      6.81 o 
   0   4   7      107.04      119.74      2.86 o 
   1   4   7       28.85       30.80      2.06 o 
   2   4   7       70.08       69.66      2.59 o 
   3   4   7       17.43       18.81      1.30 o 
   4   4   7      132.81      128.47      2.47 o 
   5   4   7     1171.63     1258.26     21.00 o 
   6   4   7       86.96       89.83      5.93 o 
   7   4   7       26.24       27.34      4.56 o 
   8   4   7       62.94       66.46      5.55 o 
   9   4   7        0.02        2.46      2.62 o 
  10   4   7        1.10       -1.48      2.55 o 
  -6   5   7        0.63        3.92      2.54 o 
  -5   5   7       27.83       29.03      3.32 o 
  -4   5   7        0.01        4.34      1.51 o 
  -3   5   7        0.33       -0.92      2.65 o 
  -2   5   7       34.47       38.60      6.19 o 
  -1   5   7       45.01       44.97      2.43 o 
   0   5   7       23.48       21.92      2.25 o 
   1   5   7        3.42        3.04      0.91 o 
   2   5   7        0.02        0.18      0.93 o 
   3   5   7        0.65        1.73      0.95 o 
   4   5   7       77.21       81.30      2.21 o 
   5   5   7        6.73        7.37      0.81 o 
   6   5   7        3.80        2.02      1.36 o 
   7   5   7      177.41      163.34      9.49 o 
   8   5   7        6.13        9.91      2.69 o 
   9   5   7       73.44       68.79      8.20 o 
  10   5   7        6.34        6.24      2.65 o 
  -5   6   7        0.00        1.14      1.47 o 
  -4   6   7        4.25        4.52      1.79 o 
  -3   6   7        9.78        5.24      2.63 o 
  -2   6   7       78.19       71.11      4.53 o 
  -1   6   7       22.17       26.86      3.42 o 
   0   6   7       27.04       36.48      2.34 o 
   1   6   7       10.68       11.38      1.56 o 
   2   6   7        5.88        6.15      1.33 o 
   3   6   7        3.19        1.69      0.87 o 
   4   6   7       41.50       41.02      1.95 o 
   5   6   7        8.30        9.59      2.28 o 
   6   6   7       43.47       38.81      1.63 o 
   7   6   7       38.91       38.09      6.24 o 
   8   6   7        6.43        4.28      2.57 o 
   9   6   7       10.07        7.98      4.12 o 
  10   6   7       27.80       47.35      7.42 o 
  -4   7   7        0.68        2.49      2.09 o 
  -3   7   7        9.03        6.66      2.37 o 
  -2   7   7        0.64        1.44      2.06 o 
  -1   7   7        2.73        2.87      1.47 o 
   0   7   7        0.01        1.64      4.86 o 
   1   7   7        1.51        1.03      0.77 o 
   2   7   7       32.81       34.50      2.62 o 
   3   7   7       24.99       25.92      2.30 o 
   4   7   7       77.79       71.03      2.93 o 
   5   7   7       21.84       19.08      2.21 o 
   6   7   7       41.54       36.87      2.88 o 
   7   7   7        3.01        2.06      1.10 o 
   8   7   7       10.03        5.37      3.24 o 
   9   7   7       31.98       33.18      6.51 o 
  10   7   7        1.97        0.55      2.62 o 
  -3   8   7        6.64        5.71      1.87 o 
  -2   8   7        0.99        1.60      2.94 o 
  -1   8   7        0.30       -1.85      1.85 o 
   0   8   7        2.87        5.02      1.48 o 
   1   8   7        0.15       -1.65      2.41 o 
   2   8   7       72.33       77.68      5.50 o 
   3   8   7        6.44        7.43      1.55 o 
   4   8   7       33.12       29.26      3.35 o 
   5   8   7        6.38        4.39      1.08 o 
   6   8   7       11.78       13.14      1.86 o 
   7   8   7       43.56       39.03      2.51 o 
   8   8   7       10.84        7.11      3.73 o 
   9   8   7        6.36        5.45      2.66 o 
  10   8   7        6.28        5.69      3.27 o 
  -2   9   7        0.87        0.27      2.90 o 
  -1   9   7        3.73        5.75      3.40 o 
   0   9   7        0.08        6.27      2.16 o 
   1   9   7        1.18        4.21      4.22 o 
   2   9   7       45.55       56.73      5.25 o 
   3   9   7        1.08        1.26      1.64 o 
   4   9   7       52.75       55.43      4.81 o 
   5   9   7       64.09       62.59      4.53 o 
   6   9   7       17.11       16.77      2.38 o 
   7   9   7      118.25      115.72      7.20 o 
   8   9   7        7.56        5.43      1.60 o 
   9   9   7        0.81        1.24      3.15 o 
   0  10   7        5.44        2.15      3.58 o 
   1  10   7      100.33      106.32      5.79 o 
   2  10   7        0.18        3.24      1.25 o 
   3  10   7       71.57       69.81      6.29 o 
   4  10   7        6.15        2.21      3.55 o 
   5  10   7        0.71        2.00      1.55 o 
   6  10   7       33.55       34.43      4.12 o 
   7  10   7       11.12        7.89      2.75 o 
   8  10   7       14.29        8.64      2.76 o 
   2  11   7        0.05        1.92      2.60 o 
   3  11   7        0.76        4.04      1.83 o 
   4  11   7       20.89       30.80      5.73 o 
   5  11   7        0.95        2.94      2.80 o 
   6  11   7       32.69       35.04      4.15 o 
   7  11   7        1.76        3.10      1.89 o 
  -3  -7   8        6.61        3.35      2.86 o 
  -7  -6   8       35.55       35.44      4.45 o 
  -6  -6   8        3.08        2.73      1.50 o 
  -5  -6   8        0.31       -0.19      2.80 o 
  -4  -6   8        1.77        1.12      1.75 o 
  -3  -6   8        1.49        3.64      0.90 o 
  -2  -6   8       21.28       11.05      4.24 o 
  -1  -6   8        0.27        2.32      3.09 o 
   0  -6   8        1.76        2.56      3.23 o 
  -8  -5   8        0.16       -2.09      2.09 o 
  -7  -5   8        0.23        1.19      2.91 o 
  -6  -5   8        7.40        9.12      4.63 o 
  -5  -5   8       21.76       22.49      2.95 o 
  -4  -5   8        3.34        4.11      1.14 o 
  -3  -5   8       12.95       11.56      2.05 o 
  -2  -5   8        7.39        5.07      1.35 o 
  -1  -5   8        0.99       -0.37      2.76 o 
   0  -5   8       21.73       22.60      4.69 o 
   1  -5   8        3.17        9.57      4.20 o 
   2  -5   8       10.23        7.51      2.64 o 
  -8  -4   8        4.73        5.03      1.35 o 
  -7  -4   8        8.75       11.38      4.06 o 
  -6  -4   8       16.44       20.38      5.68 o 
  -5  -4   8       53.12       53.16      4.97 o 
  -4  -4   8        0.70       -1.35      1.35 o 
  -3  -4   8      278.59      269.47      8.00 o 
  -2  -4   8      106.14      102.52      3.93 o 
  -1  -4   8       83.18       73.48      2.95 o 
   0  -4   8       16.90       17.99      2.10 o 
   1  -4   8        0.01        1.51      1.25 o 
   2  -4   8        2.47        2.39      2.68 o 
   3  -4   8       89.63       92.06      6.49 o 
   4  -4   8       10.40        6.09      2.70 o 
  -8  -3   8       18.97       20.99      3.88 o 
  -7  -3   8        0.52        2.53      1.50 o 
  -6  -3   8       33.03       36.00      4.08 o 
  -5  -3   8      128.01      123.34      6.44 o 
  -4  -3   8        1.19        0.51      1.02 o 
  -3  -3   8       25.57       26.31      4.33 o 
  -2  -3   8       70.85       71.02      3.13 o 
  -1  -3   8       12.67        7.06      1.32 o 
   0  -3   8      117.48      116.13      3.26 o 
   1  -3   8        0.15        1.26      0.45 o 
   2  -3   8       14.56       11.61      1.46 o 
   3  -3   8        1.01        0.41      1.62 o 
   4  -3   8        0.56       -0.85      1.88 o 
   5  -3   8        8.42        3.62      1.96 o 
  -8  -2   8        4.84        6.95      2.92 o 
  -7  -2   8        7.81        8.97      3.51 o 
  -6  -2   8       40.84       37.48      4.91 o 
  -5  -2   8        0.73       -1.67      1.67 o 
  -4  -2   8      274.74      276.15     13.95 o 
  -3  -2   8      447.63      461.30     11.71 o 
  -2  -2   8       36.43       31.65      2.13 o 
  -1  -2   8       23.96       24.82      2.25 o 
   0  -2   8        1.29        1.81      0.48 o 
   1  -2   8        2.88        2.00      0.56 o 
   2  -2   8      125.99      120.47      3.15 o 
   3  -2   8       10.98        6.49      0.85 o 
   4  -2   8        0.55        1.78      0.68 o 
   5  -2   8        3.19        3.94      1.60 o 
  -8  -1   8        0.41        2.30      1.95 o 
  -7  -1   8        4.25        6.89      2.23 o 
  -6  -1   8       44.94       42.59      3.78 o 
  -5  -1   8       23.40       17.34      2.78 o 
  -4  -1   8      354.19      365.43      7.75 o 
  -3  -1   8     1518.13     1580.47     48.90 o 
  -2  -1   8       20.55       18.57      1.83 o 
  -1  -1   8      119.29      126.94      3.22 o 
   0  -1   8        9.74        7.34      1.35 o 
   1  -1   8       14.11       11.62      1.13 o 
   2  -1   8        0.03        1.28      0.86 o 
   3  -1   8        5.97        4.42      0.82 o 
   4  -1   8       11.84       11.72      1.40 o 
   5  -1   8       11.42       10.51      1.27 o 
   6  -1   8       10.78       10.41      4.16 o 
  -8   0   8        4.81        7.37      2.91 o 
  -7   0   8        3.69        0.60      2.22 o 
  -6   0   8        0.08        2.72      1.89 o 
  -5   0   8       13.71       10.92      3.09 o 
  -4   0   8       19.94       16.26      3.15 o 
  -3   0   8       97.77      101.69      3.19 o 
  -2   0   8       36.82       34.37      1.94 o 
  -1   0   8       14.55       13.99      1.89 o 
   0   0   8      101.76      101.22      2.76 o 
   1   0   8       26.04       22.22      2.11 o 
   2   0   8       12.28       11.56      1.68 o 
   3   0   8        0.00        1.06      0.36 o 
   4   0   8       13.51       14.14      1.64 o 
   5   0   8        5.63        3.79      0.74 o 
   6   0   8       13.16        6.64      1.33 o 
   7   0   8        3.71        7.93      2.83 o 
  -8   1   8       12.45        8.92      2.83 o 
  -7   1   8        7.02        7.96      2.75 o 
  -6   1   8       41.54       39.59      5.52 o 
  -5   1   8       21.20       23.18      3.59 o 
  -4   1   8      328.65      369.98      9.91 o 
  -3   1   8       43.84       45.09      2.56 o 
  -2   1   8       83.34       78.04      2.81 o 
  -1   1   8      183.56      190.03      4.14 o 
   0   1   8       54.31       52.81      2.05 o 
   1   1   8        2.93        2.28      0.79 o 
   2   1   8        0.82        0.78      1.25 o 
   3   1   8       40.36       45.42      1.61 o 
   4   1   8      167.50      180.75      3.21 o 
   5   1   8       19.01       18.36      2.78 o 
   6   1   8       17.40       17.26      2.43 o 
   7   1   8        7.26        5.11      0.92 o 
   8   1   8        8.40        9.18      3.26 o 
  -8   2   8        4.33        1.71      1.72 o 
  -7   2   8        6.99        8.71      3.32 o 
  -6   2   8        1.75        1.52      1.90 o 
  -5   2   8        0.44        1.30      1.76 o 
  -4   2   8        0.17        2.60      1.74 o 
  -3   2   8       24.26       22.67      2.61 o 
  -2   2   8       81.70       77.64      2.86 o 
  -1   2   8        0.93        3.81      1.66 o 
   0   2   8       11.13       10.46      1.31 o 
   1   2   8        0.04        2.08      0.63 o 
   2   2   8       56.25       55.87      2.60 o 
   3   2   8       23.68       29.75      1.45 o 
   4   2   8       40.84       42.83      1.92 o 
   5   2   8      273.95      302.55      9.45 o 
   6   2   8       18.15       24.30      2.88 o 
   7   2   8        3.75        3.77      1.89 o 
   8   2   8        0.00        3.11      2.42 o 
  -7   3   8        2.92        0.09      5.33 o 
  -6   3   8       19.97       15.76      2.83 o 
  -5   3   8        8.43        5.63      2.30 o 
  -4   3   8        4.21        3.78      1.40 o 
  -3   3   8        3.13        4.19      1.63 o 
  -2   3   8        2.60        3.57      0.90 o 
  -1   3   8       10.26        8.68      1.31 o 
   0   3   8       14.67       15.66      1.51 o 
   1   3   8        2.93        2.92      0.83 o 
   2   3   8      184.89      207.01      3.99 o 
   3   3   8       15.06       14.48      1.50 o 
   4   3   8        8.78        9.36      0.97 o 
   5   3   8      215.92      225.43      6.63 o 
   6   3   8       47.74       46.57      4.50 o 
   7   3   8       13.82       14.70      2.73 o 
   8   3   8        7.28        7.92      3.46 o 
   9   3   8       12.63       14.62      3.52 o 
  -6   4   8       15.78       10.14      3.83 o 
  -5   4   8        0.24        0.62      1.91 o 
  -4   4   8        0.67        3.28      3.74 o 
  -3   4   8        0.27        1.23      3.90 o 
  -2   4   8       30.23       34.87      3.27 o 
  -1   4   8       51.52       51.57      2.49 o 
   0   4   8      252.94      263.97      5.20 o 
   1   4   8       46.94       46.94      2.11 o 
   2   4   8       83.65       84.91      2.58 o 
   3   4   8        3.03        2.60      0.85 o 
   4   4   8      446.32      467.33      5.65 o 
   5   4   8      982.18      972.56     25.42 o 
   6   4   8        0.24        4.46      2.12 o 
   7   4   8      252.81      253.96      9.39 o 
   8   4   8       48.80       59.23      5.65 o 
  -6   5   8        0.29        4.43      2.38 o 
  -5   5   8        0.37        2.67      2.74 o 
  -4   5   8        0.04        1.51      3.50 o 
  -3   5   8        3.99        3.88      1.04 o 
  -2   5   8        8.22        4.31      2.52 o 
  -1   5   8      167.11      173.85      8.42 o 
   0   5   8        1.37        3.45      1.12 o 
   1   5   8      143.93      141.62      3.63 o 
   2   5   8       93.24       91.56      2.76 o 
   3   5   8        8.38        5.93      0.95 o 
   4   5   8       30.58       31.93      1.56 o 
   5   5   8        6.10        3.94      0.57 o 
   6   5   8       62.34       62.65      5.22 o 
   7   5   8       86.96      116.26      6.94 o 
   8   5   8        1.34       -0.44      2.55 o 
   9   5   8        5.42        9.35      4.63 o 
  -5   6   8        3.05        0.79      2.45 o 
  -4   6   8        3.17        4.11      2.75 o 
  -3   6   8       19.88       29.84      5.43 o 
  -2   6   8       56.53       54.02      6.97 o 
  -1   6   8      209.51      228.54      8.50 o 
   0   6   8        0.13        1.80      1.25 o 
   1   6   8       27.64       30.22      2.54 o 
   2   6   8        0.74        5.05      1.37 o 
   3   6   8        8.83        7.70      1.46 o 
   4   6   8     1045.01     1114.09     15.04 o 
   5   6   8      318.59      328.06      7.46 o 
   6   6   8      229.04      220.05     11.68 o 
   7   6   8       30.52       34.34      7.99 o 
   8   6   8        9.08        6.32      2.99 o 
   9   6   8       49.23       53.33      5.72 o 
  -4   7   8        4.68        7.37      2.49 o 
  -3   7   8       26.18       24.85      4.99 o 
  -2   7   8       49.33       62.58      4.53 o 
  -1   7   8        0.53        3.03      0.95 o 
   0   7   8        4.77        6.50      2.32 o 
   1   7   8        0.15        2.52      1.14 o 
   2   7   8        3.08        2.87      0.84 o 
   3   7   8       20.08       18.19      2.55 o 
   4   7   8       13.64       15.91      2.37 o 
   5   7   8       15.09       12.22      1.70 o 
   6   7   8        8.85        7.03      1.18 o 
   7   7   8        3.00        1.20      0.55 o 
   8   7   8       38.06       28.02      4.65 o 
   9   7   8       16.32        6.42      2.63 o 
  -3   8   8       10.66       10.27      3.08 o 
  -2   8   8       36.96       32.39      3.83 o 
  -1   8   8        1.90        3.79      1.50 o 
   0   8   8        0.23        1.15      1.12 o 
   1   8   8        0.93        0.57      2.42 o 
   2   8   8        4.83        5.69      1.38 o 
   3   8   8       97.81       96.77      5.98 o 
   4   8   8       12.35        8.22      1.92 o 
   5   8   8       47.59       45.00      4.59 o 
   6   8   8       44.60       40.46      3.67 o 
   7   8   8       22.28       18.23      1.87 o 
   8   8   8       19.60       20.62      4.13 o 
   9   8   8       24.46       27.31      5.54 o 
  -1   9   8        0.06        5.47      2.43 o 
   0   9   8        7.39        6.81      2.62 o 
   1   9   8       17.17       20.50      4.50 o 
   2   9   8        2.02        3.25      1.80 o 
   3   9   8       44.86       45.59      3.91 o 
   4   9   8        0.12       -0.07      1.08 o 
   5   9   8       12.41        7.42      2.50 o 
   6   9   8       29.09       26.68      3.10 o 
   7   9   8        6.32        6.05      2.07 o 
   8   9   8        0.72       -1.23      3.07 o 
   9   9   8        2.43       -1.24      2.78 o 
   1  10   8       38.35       35.25      4.99 o 
   2  10   8       10.12        9.80      4.16 o 
   3  10   8        7.98        4.95      2.14 o 
   4  10   8        2.31        4.28      1.44 o 
   5  10   8        0.46        5.03      1.53 o 
   6  10   8       23.56       17.95      4.47 o 
   7  10   8        7.82        5.40      3.00 o 
   8  10   8        0.86        2.76      1.88 o 
   4  11   8        2.01        3.95      2.13 o 
   5  11   8       10.23        2.84      3.49 o 
   6  11   8       15.60       13.99      3.75 o 
  -4  -6   9       37.86       50.54      7.79 o 
  -3  -6   9        5.55        3.51      1.78 o 
  -2  -6   9        3.07        6.56      3.70 o 
  -6  -5   9       36.06       49.27      5.18 o 
  -5  -5   9        3.23        4.92      2.47 o 
  -4  -5   9        1.51        2.26      2.37 o 
  -3  -5   9        7.06        7.75      2.16 o 
  -2  -5   9        3.23        1.49      1.13 o 
  -1  -5   9        1.32       -2.32      2.32 o 
   0  -5   9        0.30       -0.08      2.14 o 
   1  -5   9        0.88        1.26      1.81 o 
  -7  -4   9        1.03        5.26      1.58 o 
  -6  -4   9        0.93        2.93      1.45 o 
  -5  -4   9        3.11        2.88      5.96 o 
  -4  -4   9        0.09        2.00      1.27 o 
  -3  -4   9       26.25       19.44      2.13 o 
  -2  -4   9        1.62        2.23      1.51 o 
  -1  -4   9        0.04        2.17      0.93 o 
   0  -4   9       46.13       52.42      7.13 o 
   1  -4   9        1.97       -2.22      2.22 o 
   2  -4   9        6.68        4.70      3.33 o 
  -8  -3   9        9.68        9.36      2.58 o 
  -7  -3   9        7.90       15.28      3.29 o 
  -6  -3   9        0.31        0.99      1.94 o 
  -5  -3   9       66.55       59.98      4.10 o 
  -4  -3   9       17.14       12.67      4.89 o 
  -3  -3   9       61.56       50.81      4.80 o 
  -2  -3   9        1.36        1.87      0.91 o 
  -1  -3   9       34.88       37.80      3.04 o 
   0  -3   9        1.21        0.43      0.39 o 
   1  -3   9       21.43       19.35      2.88 o 
   2  -3   9       12.62        6.20      5.06 o 
   3  -3   9        4.38        5.06      2.42 o 
   4  -3   9        6.45        1.43      2.10 o 
  -8  -2   9        0.00        2.99      1.48 o 
  -7  -2   9        0.40        3.63      1.59 o 
  -6  -2   9       12.51       16.27      2.78 o 
  -5  -2   9        1.79        5.58      3.75 o 
  -4  -2   9       35.56       29.42      3.60 o 
  -3  -2   9       45.80       42.69      2.95 o 
  -2  -2   9        7.96        4.78      0.97 o 
  -1  -2   9       18.58       15.74      1.57 o 
   0  -2   9       16.21       12.57      2.13 o 
   1  -2   9        7.86        8.64      1.19 o 
   2  -2   9      217.22      215.03      4.27 o 
   3  -2   9       53.58       41.89      2.25 o 
   4  -2   9        3.70        2.62      1.12 o 
  -8  -1   9        2.71        0.41      1.93 o 
  -7  -1   9        0.17        3.58      1.86 o 
  -6  -1   9        0.16        1.93      1.01 o 
  -5  -1   9        3.75        2.39      0.95 o 
  -4  -1   9       30.64       33.73      4.55 o 
  -3  -1   9       49.68       43.95      3.54 o 
  -2  -1   9        0.14       -0.06      1.33 o 
  -1  -1   9      189.44      172.32      4.39 o 
   0  -1   9        1.76        3.07      0.69 o 
   1  -1   9      185.06      164.41      4.19 o 
   2  -1   9        1.37        1.76      0.73 o 
   3  -1   9       10.36        7.47      1.33 o 
   4  -1   9        8.92        8.64      0.92 o 
   5  -1   9       29.08       31.25      2.84 o 
  -8   0   9        0.02        5.60      2.66 o 
  -7   0   9        0.37        1.70      2.53 o 
  -6   0   9        1.02        4.83      1.38 o 
  -5   0   9       11.66       12.37      2.79 o 
  -4   0   9      231.02      254.95      9.89 o 
  -3   0   9      313.12      307.38     10.09 o 
  -2   0   9        8.76        8.84      1.40 o 
  -1   0   9       83.60       64.16      2.64 o 
   0   0   9        1.76        2.23      0.78 o 
   1   0   9       32.07       32.71      1.68 o 
   2   0   9       24.17       19.78      2.47 o 
   3   0   9       51.79       51.09      3.09 o 
   4   0   9       18.52       17.61      1.52 o 
   5   0   9       50.51       51.42      4.06 o 
   6   0   9       69.54       82.55      4.88 o 
  -7   1   9        8.35        6.63      1.71 o 
  -6   1   9        0.15        4.35      1.76 o 
  -5   1   9       55.07       58.71      4.50 o 
  -4   1   9      873.77      971.79     26.15 o 
  -3   1   9        2.68        5.04      1.94 o 
  -2   1   9      541.07      539.72      8.27 o 
  -1   1   9        3.64        4.76      1.17 o 
   0   1   9        3.04        4.02      0.94 o 
   1   1   9        0.88        0.32      0.79 o 
   2   1   9       36.97       31.35      1.62 o 
   3   1   9       17.10       20.54      2.30 o 
   4   1   9        0.50        0.77      0.40 o 
   5   1   9      225.18      247.49     10.49 o 
   6   1   9        4.08        2.66      1.14 o 
   7   1   9       25.14       30.31      3.41 o 
  -7   2   9        0.24        3.94      1.48 o 
  -6   2   9       31.51       23.24      3.91 o 
  -5   2   9        6.42        7.85      1.89 o 
  -4   2   9      177.96      182.39      9.20 o 
  -3   2   9        0.00        1.75      1.29 o 
  -2   2   9       28.24       28.70      2.28 o 
  -1   2   9      118.54      126.36      4.30 o 
   0   2   9       46.06       44.00      2.22 o 
   1   2   9       81.87       77.79      2.51 o 
   2   2   9       13.79       12.84      1.30 o 
   3   2   9      212.57      211.23      3.78 o 
   4   2   9       20.80       21.71      2.29 o 
   5   2   9        0.06        1.25      0.69 o 
   6   2   9        8.92        8.79      3.19 o 
   7   2   9       14.69       16.16     15.51 o 
   8   2   9        0.39        3.94      1.29 o 
  -6   3   9       16.41       14.59      3.77 o 
  -5   3   9      208.78      233.29      8.76 o 
  -4   3   9       35.07       35.12      4.77 o 
  -3   3   9        0.59       -1.95      1.95 o 
  -2   3   9       84.82       83.84      3.96 o 
  -1   3   9        0.81        0.68      1.42 o 
   0   3   9       10.48       10.45      1.34 o 
   1   3   9       69.40       76.86      2.63 o 
   2   3   9       86.54       80.43      2.87 o 
   3   3   9      136.63      142.62      4.73 o 
   4   3   9      129.12      127.52      2.99 o 
   5   3   9       12.85        9.53      2.05 o 
   6   3   9       29.21       30.09      5.75 o 
   7   3   9       80.37       89.92      5.75 o 
   8   3   9       18.32       20.67      3.08 o 
  -6   4   9        5.11        8.17      3.06 o 
  -5   4   9        0.00        3.26      1.49 o 
  -4   4   9       17.77       17.97      2.98 o 
  -3   4   9        0.08        1.41      1.27 o 
  -2   4   9       38.21       35.17      3.39 o 
  -1   4   9        0.06        1.41      1.05 o 
   0   4   9      472.45      495.05     10.36 o 
   1   4   9        9.90        9.06      1.72 o 
   2   4   9      210.27      214.02      4.77 o 
   3   4   9       89.97       87.49      2.46 o 
   4   4   9      220.29      233.58      6.99 o 
   5   4   9      216.35      206.06     10.69 o 
   6   4   9       27.49       28.53      4.72 o 
   7   4   9       29.57       39.19      4.49 o 
   8   4   9        0.32        4.58      1.89 o 
   9   4   9        0.00       -2.54      2.54 o 
  -5   5   9        0.00        6.25      2.35 o 
  -4   5   9        0.27        1.66      2.48 o 
  -3   5   9        0.00        2.53      1.52 o 
  -2   5   9       71.12       77.76      5.35 o 
  -1   5   9        1.59        0.47      1.12 o 
   0   5   9       34.32       31.17      2.15 o 
   1   5   9        3.08        3.13      1.29 o 
   2   5   9       24.18       19.63      2.52 o 
   3   5   9        1.74        1.20      0.55 o 
   4   5   9        0.14        0.39      1.26 o 
   5   5   9        0.37        1.44      1.68 o 
   6   5   9        3.45        4.32      1.97 o 
   7   5   9        2.21        2.54      1.94 o 
   8   5   9       11.37        5.91      2.71 o 
  -4   6   9        0.39        4.22      2.33 o 
  -3   6   9       84.51       98.46      7.98 o 
  -2   6   9        2.97        3.14      1.09 o 
  -1   6   9        4.64        3.25      1.37 o 
   0   6   9      106.10      115.03      5.91 o 
   1   6   9        0.31        1.83      1.38 o 
   2   6   9      166.35      175.86      5.37 o 
   3   6   9      104.11      102.97      3.70 o 
   4   6   9      609.98      707.84     15.09 o 
   5   6   9        8.05        8.84      1.15 o 
   6   6   9       25.89       33.99      6.16 o 
   7   6   9       26.95       30.48      4.10 o 
   8   6   9        2.10        4.82      2.31 o 
   9   6   9      108.72      142.41     15.37 o 
  -3   7   9        3.47        3.90      1.79 o 
  -2   7   9       40.49       37.34      4.46 o 
  -1   7   9       29.53       31.37      5.52 o 
   0   7   9       68.78       71.82      8.01 o 
   1   7   9        6.89        3.73      1.42 o 
   2   7   9        0.01        1.21      0.73 o 
   3   7   9        2.45        3.01      0.96 o 
   4   7   9        3.90        3.05      0.83 o 
   5   7   9       20.02       20.07      2.13 o 
   6   7   9        8.23        5.35      2.24 o 
   7   7   9        5.50        6.40      2.75 o 
   8   7   9        3.02        3.22      2.56 o 
   9   7   9       16.81       10.41      5.75 o 
  -2   8   9       35.53       34.47      4.54 o 
  -1   8   9       32.55       29.89      4.08 o 
   0   8   9        0.84        4.95      2.68 o 
   1   8   9        8.20        8.86      2.06 o 
   2   8   9        0.09        1.48      1.12 o 
   3   8   9      196.32      213.64     11.78 o 
   4   8   9      200.37      196.74     10.21 o 
   5   8   9       29.76       31.51      3.01 o 
   6   8   9        9.42        5.28      1.88 o 
   7   8   9        0.01       -2.05      2.50 o 
   8   8   9        5.04        8.63      3.87 o 
  -1   9   9        4.58        3.51      1.80 o 
   0   9   9        4.44       -0.22      3.15 o 
   1   9   9        0.01        2.15      1.54 o 
   2   9   9        3.57        0.46      3.17 o 
   3   9   9        6.99        7.12      2.62 o 
   4   9   9        0.89        2.63      2.30 o 
   5   9   9        0.61       -0.11      1.50 o 
   6   9   9        3.11        3.81      2.72 o 
   7   9   9        0.69        4.23      2.57 o 
   8   9   9        0.29        2.57      3.72 o 
   1  10   9        0.81        2.16      2.94 o 
   2  10   9       20.39       15.79      8.87 o 
   3  10   9       21.65       16.44      5.24 o 
   4  10   9        2.35        1.28      2.08 o 
   5  10   9        0.89        4.22      1.92 o 
   6  10   9        5.51        3.06      2.01 o 
   7  10   9        1.55        4.20      1.69 o 
  -3  -5  10        0.32        4.61      2.94 o 
  -6  -4  10       19.64       26.81      4.25 o 
  -5  -4  10       22.33       32.27      4.49 o 
  -4  -4  10        5.38        7.46      3.17 o 
  -3  -4  10       18.43       19.16      2.87 o 
  -2  -4  10        0.01        1.33      1.16 o 
  -1  -4  10        0.54        1.71      2.14 o 
   0  -4  10        2.53       -0.81      2.17 o 
   1  -4  10       12.13        9.19      3.12 o 
  -6  -3  10       28.36       31.07      4.29 o 
  -5  -3  10        4.24        7.35      2.95 o 
  -4  -3  10        8.93       12.53      4.93 o 
  -3  -3  10        2.46        4.80      1.64 o 
  -2  -3  10        1.16        1.56      1.05 o 
  -1  -3  10        6.39        4.17      1.47 o 
   0  -3  10        0.92        1.41      1.17 o 
   1  -3  10       21.98       20.33      3.66 o 
   2  -3  10        0.37       -0.74      2.28 o 
  -7  -2  10        1.59        0.52      4.42 o 
  -6  -2  10        0.02        3.89      2.54 o 
  -5  -2  10        1.81        1.50      1.72 o 
  -4  -2  10      104.00      110.58      5.44 o 
  -3  -2  10       14.02       15.95      2.63 o 
  -2  -2  10       55.95       47.11      3.22 o 
  -1  -2  10       69.36       65.52      5.60 o 
   0  -2  10       64.34       52.77      3.08 o 
   1  -2  10       10.81        8.35      1.17 o 
   2  -2  10        1.60        1.19      0.68 o 
   3  -2  10       43.92       53.16      4.60 o 
  -7  -1  10        0.02        1.30      3.12 o 
  -6  -1  10        3.25        5.71      4.67 o 
  -5  -1  10        2.66        5.21      1.53 o 
  -4  -1  10       38.38       39.77      3.88 o 
  -3  -1  10       20.91       26.86      3.90 o 
  -2  -1  10       33.16       29.17      3.77 o 
  -1  -1  10        1.20        0.95      0.60 o 
   0  -1  10       36.36       30.26      3.76 o 
   1  -1  10        0.23        1.48      0.86 o 
   2  -1  10        2.34        1.60      0.73 o 
   3  -1  10        2.18        1.73      0.90 o 
   4  -1  10        0.36        1.85      1.28 o 
  -7   0  10        0.42        1.43      2.43 o 
  -6   0  10        1.68        0.06      5.55 o 
  -5   0  10       65.82       61.09     10.12 o 
  -4   0  10       20.24       31.65      4.57 o 
  -3   0  10       66.58       69.82      8.26 o 
  -2   0  10      131.92      125.21      8.87 o 
  -1   0  10       32.04       27.51      3.03 o 
   0   0  10       60.51       57.11      4.02 o 
   1   0  10      233.20      216.37      5.75 o 
   2   0  10      103.83       86.39      2.59 o 
   3   0  10        2.31        1.90      0.74 o 
   4   0  10        1.53        0.80      1.10 o 
   5   0  10        0.63        2.10      2.57 o 
  -7   1  10        3.63        3.48      2.22 o 
  -6   1  10        4.28        4.01      1.88 o 
  -5   1  10       22.34       25.50      2.93 o 
  -4   1  10      206.18      228.40     12.15 o 
  -3   1  10        8.99        6.33      1.77 o 
  -2   1  10       36.91       40.91      4.73 o 
  -1   1  10        0.30        2.01      0.84 o 
   0   1  10       43.69       36.85      2.05 o 
   1   1  10       13.32        7.12      1.12 o 
   2   1  10       91.84       81.77      2.79 o 
   3   1  10        5.79        3.44      0.85 o 
   4   1  10      167.55      170.37      5.91 o 
   5   1  10        0.55        0.80      0.80 o 
   6   1  10       10.68       14.71      4.72 o 
  -6   2  10        3.91        0.03      2.58 o 
  -5   2  10        0.05        2.07      3.97 o 
  -4   2  10       51.86       49.98      4.76 o 
  -3   2  10       43.40       44.31      3.89 o 
  -2   2  10       84.04       78.93      4.54 o 
  -1   2  10       34.57       32.29      2.33 o 
   0   2  10       49.55       44.56      3.28 o 
   1   2  10        1.48        1.62      0.55 o 
   2   2  10       90.87       79.56      4.28 o 
   3   2  10      114.01      105.04      3.29 o 
   4   2  10       98.92       97.91      2.31 o 
   5   2  10        3.47        4.10      2.00 o 
   6   2  10       26.36       27.04      4.89 o 
   7   2  10       34.94       47.45      6.25 o 
  -6   3  10        4.18        4.06      1.58 o 
  -5   3  10      317.19      337.63     30.71 o 
  -4   3  10       19.48       22.29      3.02 o 
  -3   3  10      104.09      116.33      5.28 o 
  -2   3  10       17.57       22.72      4.32 o 
  -1   3  10       32.71       24.59      2.57 o 
   0   3  10       83.99       78.80      3.64 o 
   1   3  10      325.87      330.08      8.26 o 
   2   3  10        1.80        2.20      0.81 o 
   3   3  10       40.38       41.75      4.27 o 
   4   3  10      103.83       94.79      3.70 o 
   5   3  10       13.74       20.84      4.72 o 
   6   3  10       16.87       13.99      3.52 o 
   7   3  10        4.96        6.98      3.03 o 
  -5   4  10       58.28       58.96      5.05 o 
  -4   4  10        7.98        5.55      4.99 o 
  -3   4  10        1.62        2.32      1.55 o 
  -2   4  10       40.41       38.41      5.80 o 
  -1   4  10       54.83       60.02      5.93 o 
   0   4  10       69.16       71.53      3.44 o 
   1   4  10       75.89       70.64      3.14 o 
   2   4  10        0.20        2.52      1.55 o 
   3   4  10      162.51      174.24      4.81 o 
   4   4  10       17.97       20.01      2.10 o 
   5   4  10       20.55       19.92      3.85 o 
   6   4  10        6.21        1.63      2.23 o 
   7   4  10        7.03        9.49      3.37 o 
   8   4  10       16.52       19.58      5.50 o 
  -4   5  10        1.82        1.52      2.13 o 
  -3   5  10        4.04        4.95      2.19 o 
  -2   5  10       20.12       21.45      4.80 o 
  -1   5  10       11.31       12.66      2.05 o 
   0   5  10        0.68        1.57      0.71 o 
   1   5  10      105.68      100.26      3.95 o 
   2   5  10       19.84       17.68      2.48 o 
   3   5  10      130.82      130.48      5.24 o 
   4   5  10       46.06       49.91      2.28 o 
   5   5  10        0.13        3.22      1.32 o 
   6   5  10        8.58        8.29      3.70 o 
   7   5  10       27.31       33.59      5.10 o 
   8   5  10        0.41        3.80      2.32 o 
  -4   6  10        4.48        4.09      1.64 o 
  -3   6  10        0.49        3.59      2.54 o 
  -2   6  10       47.71       46.21      4.90 o 
  -1   6  10       50.97       47.21      4.24 o 
   0   6  10       97.00      100.73      4.95 o 
   1   6  10       77.85       70.80      3.30 o 
   2   6  10       68.95       73.41      3.50 o 
   3   6  10      150.39      161.81      5.46 o 
   4   6  10      246.86      267.89     10.47 o 
   5   6  10        6.17        1.33      0.66 o 
   6   6  10       14.64       17.96      3.04 o 
   7   6  10        2.99        6.11      2.73 o 
   8   6  10       10.10        5.93      3.52 o 
  -3   7  10        5.36        5.42      2.06 o 
  -2   7  10       24.96       23.95      4.57 o 
  -1   7  10       10.99        9.47      4.20 o 
   0   7  10        9.53       14.59      3.30 o 
   1   7  10        2.23        1.44      0.98 o 
   2   7  10       10.60        7.70      2.54 o 
   3   7  10        2.95        2.36      1.04 o 
   4   7  10       11.40       11.73      1.88 o 
   5   7  10        0.70        1.07      1.00 o 
   6   7  10       19.73       18.99     18.09 o 
   7   7  10        0.23       -1.01      2.64 o 
   8   7  10        6.32       12.60      5.19 o 
  -1   8  10        1.33        3.18      2.16 o 
   0   8  10        3.60        5.45      2.29 o 
   1   8  10       22.48       24.50      6.18 o 
   2   8  10        8.67        8.99      2.02 o 
   3   8  10      411.92      422.90     28.58 o 
   4   8  10       44.51       42.13      4.10 o 
   5   8  10       35.64       40.88      3.91 o 
   6   8  10       11.19        7.34      4.00 o 
   7   8  10        0.33        0.97      3.53 o 
   8   8  10        9.79        6.44      2.97 o 
   0   9  10        3.43        3.70      2.99 o 
   1   9  10        5.38        5.64      2.44 o 
   2   9  10        0.15        1.46      1.84 o 
   3   9  10        7.26        6.70      2.91 o 
   4   9  10        3.55        8.43      4.61 o 
   5   9  10        1.02        3.04      1.87 o 
   6   9  10        0.89        0.34      1.38 o 
   7   9  10        0.19        2.13      2.87 o 
   3  10  10       37.20       30.97      4.50 o 
   4  10  10        6.98        6.35      1.84 o 
   5  10  10        1.19        2.54      2.11 o 
  -4  -3  11        0.43        3.38      1.63 o 
  -3  -3  11        4.50        2.71      3.50 o 
  -2  -3  11       11.97       22.76      4.10 o 
  -1  -3  11        9.48        8.88      2.24 o 
   0  -3  11        7.89        4.88      2.25 o 
  -5  -2  11       16.84       25.36     10.16 o 
  -4  -2  11        0.44       -0.14      2.40 o 
  -3  -2  11        0.22        1.55      1.56 o 
  -2  -2  11        2.74        3.44      1.05 o 
  -1  -2  11       10.47        8.13      2.61 o 
   0  -2  11        0.26       -0.32      1.95 o 
   1  -2  11       24.36       20.87      4.39 o 
   2  -2  11        2.58        3.05      1.45 o 
  -6  -1  11       18.09       22.18      3.40 o 
  -5  -1  11        1.19        4.73      2.48 o 
  -4  -1  11        1.35        4.05      1.63 o 
  -3  -1  11        2.00        1.73      1.46 o 
  -2  -1  11        2.61        3.53      1.32 o 
  -1  -1  11        2.51        5.47      1.74 o 
   0  -1  11        7.14        3.54      1.68 o 
   1  -1  11        2.30        2.48      1.07 o 
   2  -1  11       14.44       12.89      3.04 o 
   3  -1  11        7.44        4.75      1.89 o 
  -6   0  11        0.04        2.04      1.82 o 
  -5   0  11       38.52       32.85      4.07 o 
  -4   0  11       43.40       37.53      4.58 o 
  -3   0  11       15.95       15.33      2.53 o 
  -2   0  11        0.35        1.77      1.08 o 
  -1   0  11       21.24       18.77      3.44 o 
   0   0  11        6.63        4.02      1.71 o 
   1   0  11        5.25        4.05      0.87 o 
   2   0  11        7.86        4.39      1.25 o 
   3   0  11        1.96       -0.24      1.73 o 
   4   0  11        0.40        1.47      1.67 o 
  -6   1  11       12.97       12.28      2.86 o 
  -5   1  11       24.42       19.26      3.47 o 
  -4   1  11        0.06        2.35      2.72 o 
  -3   1  11        3.70        2.84      1.41 o 
  -2   1  11        2.72        2.24      1.10 o 
  -1   1  11       23.82       19.77      2.84 o 
   0   1  11        0.73        1.12      0.64 o 
   1   1  11        1.72        1.37      0.78 o 
   2   1  11        2.40        1.68      0.66 o 
   3   1  11        0.09        1.59      0.91 o 
   4   1  11        0.02        2.29      2.31 o 
   5   1  11       22.74       31.60      4.67 o 
  -5   2  11       74.84       74.99      5.05 o 
  -4   2  11        0.10        3.40      1.83 o 
  -3   2  11        1.81        3.23      2.62 o 
  -2   2  11       67.36       68.51      5.12 o 
  -1   2  11        1.29        3.04      1.30 o 
   0   2  11       43.29       43.26      2.70 o 
   1   2  11       70.70       59.55      3.79 o 
   2   2  11        0.03        1.52      0.70 o 
   3   2  11       13.21       10.34      1.83 o 
   4   2  11        1.09        2.21      1.06 o 
   5   2  11       11.16       17.67      5.59 o 
   6   2  11       19.16       27.77      4.68 o 
  -5   3  11      105.92      115.94      9.25 o 
  -4   3  11       32.09       32.58      3.67 o 
  -3   3  11       25.67       27.40      2.95 o 
  -2   3  11        1.08        3.99      3.60 o 
  -1   3  11       20.34       17.99      2.73 o 
   0   3  11       12.23       15.43      2.03 o 
   1   3  11       16.36       15.31      1.98 o 
   2   3  11        6.54        4.56      0.91 o 
   3   3  11       97.11       95.84      4.37 o 
   4   3  11        6.00        3.61      2.25 o 
   6   3  11        0.02        7.97      2.89 o 
  -4   4  11        3.57        2.64      2.69 o 
  -3   4  11        1.97        1.90      1.58 o 
  -2   4  11        0.00        4.47      1.74 o 
  -1   4  11        5.68        6.95      2.26 o 
   0   4  11       57.71       58.44      4.98 o 
   1   4  11       26.09       21.53      2.45 o 
   2   4  11       18.21       16.18      2.05 o 
   3   4  11        0.96        1.10      0.70 o 
   4   4  11        1.17        0.58      1.29 o 
   5   4  11        3.50        5.76      4.29 o 
   6   4  11       52.44       73.66      5.43 o 
  -4   5  11       11.06        7.44      2.92 o 
  -3   5  11        2.55        4.03      2.25 o 
  -2   5  11        1.56        4.20      1.64 o 
  -1   5  11        0.51        3.54      2.12 o 
   0   5  11      182.23      171.79      9.43 o 
   1   5  11       50.94       57.26      6.26 o 
   2   5  11       26.27       23.98      3.49 o 
   3   5  11        3.56        3.38      1.22 o 
   4   5  11        0.06        1.39      0.71 o 
   5   5  11       38.73       45.64      6.85 o 
   6   5  11       14.68       13.21      4.33 o 
   7   5  11        0.48        1.46      2.20 o 
  -3   6  11        1.77        3.81      1.73 o 
  -2   6  11        5.61        5.25      3.16 o 
  -1   6  11        5.70        7.78      3.01 o 
   0   6  11        2.30        2.96      1.56 o 
   1   6  11        3.42        4.84      1.86 o 
   2   6  11       19.56       33.46      3.56 o 
   3   6  11       22.65       24.78      2.11 o 
   4   6  11        2.96        2.00      0.99 o 
   5   6  11        1.30        2.36      2.60 o 
   6   6  11        0.11        4.77      2.56 o 
   7   6  11       18.02       29.29      5.30 o 
  -2   7  11        1.40        2.78      2.35 o 
  -1   7  11       13.11        8.94      2.34 o 
   0   7  11        0.14        6.20      5.89 o 
   1   7  11        4.76        6.39      2.32 o 
   2   7  11       80.43       81.32      6.64 o 
   3   7  11       11.09        7.83      2.24 o 
   4   7  11        0.68        2.86      1.27 o 
   5   7  11       21.70       23.13      2.11 o 
   6   7  11        7.33       10.47      4.20 o 
   7   7  11        8.40        6.65      3.11 o 
   0   8  11        2.07        6.89      2.32 o 
   1   8  11        1.95       -2.08      3.17 o 
   2   8  11      119.98      148.85      6.16 o 
   3   8  11      174.29      193.20      6.53 o 
   4   8  11        4.59        5.25      2.49 o 
   5   8  11       24.43       19.69      2.11 o 
   6   8  11       12.01       15.32      4.17 o 
   2   9  11        5.53        3.27      1.75 o 
   3   9  11       11.65       10.01      4.06 o 
   4   9  11       49.78       60.52      9.41 o 
   5   9  11       14.56       16.12      4.72 o 
  -2  -2  12        1.75        4.60      1.38 o 
  -1  -2  12        2.76        2.26      3.84 o 
  -4  -1  12       11.76        9.41      5.23 o 
  -3  -1  12        4.95        4.09      1.70 o 
  -2  -1  12       23.05       29.06      6.28 o 
  -1  -1  12        9.21        8.94      2.49 o 
   0  -1  12        1.83        3.69      1.32 o 
   1  -1  12        0.00        1.06      2.85 o 
  -4   0  12        0.87        4.34      2.37 o 
  -3   0  12        0.30        2.56      3.18 o 
  -2   0  12        2.80        2.10      1.41 o 
  -1   0  12        7.66        5.84      1.73 o 
   0   0  12        0.15        4.44      2.28 o 
   1   0  12       25.02       15.85      3.53 o 
   2   0  12       10.08        6.07      1.38 o 
   3   0  12       10.44        5.83      2.50 o 
  -4   1  12        8.20        8.97      2.23 o 
  -3   1  12        7.47        9.84      2.90 o 
  -2   1  12        0.19        2.44      1.71 o 
  -1   1  12        1.93        1.78      2.14 o 
   0   1  12        1.54        2.54      1.53 o 
   1   1  12        8.72        9.79      2.97 o 
   2   1  12        3.16        3.67      1.34 o 
   3   1  12        1.85        3.54      2.13 o 
   4   1  12        1.17       -0.26      1.76 o 
  -4   2  12       10.60       14.84      5.01 o 
  -3   2  12        0.10        2.61      1.61 o 
  -2   2  12        0.87        4.29      1.58 o 
  -1   2  12        0.18        2.06      1.52 o 
   0   2  12       66.14       63.38      5.42 o 
   1   2  12        5.05        2.98      0.97 o 
   2   2  12        6.51        6.48      1.95 o 
   3   2  12        2.22        2.01      1.21 o 
   5   2  12       11.10       16.66      4.73 o 
  -4   3  12        8.46        3.60      2.19 o 
  -3   3  12        8.98        8.16      2.65 o 
  -2   3  12        0.07        4.44      2.65 o 
  -1   3  12        1.07        6.32      2.06 o 
   0   3  12        0.97        3.71      2.86 o 
   1   3  12        5.52        4.00      1.52 o 
   2   3  12        9.06        4.47      1.76 o 
   3   3  12        4.96        3.56      1.86 o 
   5   3  12        2.54        4.21      2.35 o 
  -3   4  12        0.12       -0.46      2.40 o 
  -2   4  12        0.08        2.83      1.56 o 
  -1   4  12       21.85       25.69      3.62 o 
   0   4  12        5.15       -0.20      1.61 o 
   1   4  12        6.73        5.49      2.55 o 
   2   4  12        1.19        2.28      1.85 o 
   3   4  12       27.49       25.08      3.69 o 
   4   4  12       20.00       30.76      4.58 o 
   5   4  12        0.10        0.01      2.40 o 
  -2   5  12        1.26        3.48      3.04 o 
  -1   5  12        1.31        4.50      1.51 o 
   0   5  12        5.86        9.97      3.36 o 
   1   5  12        8.68       13.66      5.11 o 
   2   5  12       12.59        9.70      2.49 o 
   3   5  12        4.80        7.72      4.63 o 
   4   5  12        0.54        4.42      3.00 o 
   5   5  12        0.06        2.43      3.05 o 
   6   5  12        0.20        2.77      1.93 o 
  -1   6  12        8.33        7.84      2.33 o 
   0   6  12       41.36       41.48      3.78 o 
   1   6  12        0.02       -0.09      1.85 o 
   2   6  12       33.57       40.71      5.45 o 
   3   6  12        1.71        5.88      3.23 o 
   4   6  12        2.78        4.29      1.57 o 
   5   6  12       59.00       65.83      8.18 o 
   6   6  12        7.03       11.06      4.24 o 
   0   7  12        2.26        3.18      1.88 o 
   1   7  12        0.04        1.33      2.11 o 
   2   7  12        0.67       -0.53      2.04 o 
   3   7  12        0.07        1.70      3.71 o 
   4   7  12       12.66       11.45      3.54 o 
   5   7  12        1.09        2.10      3.69 o 
   3   8  12        2.78        2.91      2.20 o 
   4   8  12        3.52        1.79      1.11 o 
  -2   1  13       11.23       15.86      4.47 o 
  -1   1  13        0.02        3.45      1.99 o 
   0   1  13        0.63        0.29      1.40 o 
   1   1  13        6.67        5.11      1.31 o 
  -2   2  13        0.00        1.35      3.12 o 
  -1   2  13        5.34        5.57      1.89 o 
   0   2  13        8.54        9.57      4.21 o 
   1   2  13       42.51       37.21      6.52 o 
   2   2  13        2.93        3.98      1.80 o 
  -2   3  13       11.56       12.91      2.70 o 
  -1   3  13        2.33        2.46      1.70 o 
   0   3  13       10.01       10.22      2.77 o 
   1   3  13        1.14        5.19      2.58 o 
   2   3  13        1.19        1.15      1.89 o 
   3   3  13        0.97        7.18      2.75 o 
  -1   4  13       39.58       36.70      4.51 o 
   0   4  13       28.12       31.79      3.90 o 
   1   4  13        3.34        4.66      2.06 o 
   2   4  13        0.00        1.08      2.07 o 
   3   4  13       15.09       11.85      3.94 o 
   0   5  13        7.70        6.38      2.20 o 
   1   5  13        0.16        2.53      1.43 o 
   2   5  13       20.17       16.78      3.11 o 
   3   5  13        0.49        1.29      1.66 o 
   4   5  13        1.07        3.57      2.95 o 
   1   6  13        0.43        2.02      1.45 o 
   2   6  13        0.36        1.55      2.26 o 
   3   6  13        5.86        5.79      2.52 o 
                                                 
